# Supplementary material for: Kinetic Characterization of 100 Glycoside Hydrolase Mutants Enables the Discovery of Structural Features Correlated with Kinetic Constants
Source: PLoS One. 2016 Jan 27;11(1):e0147596. doi: 10.1371/journal.pone.0147596 (PMC4729467; doi:10.1371/journal.pone.0147596)
Supplement: S1 Code — Rosetta input files and associated scripts for generating and scoring in silico mutations to the BglB structure. (ZIP) [file pone.0147596.s001.zip › S1 Code/bagel.pdb]

REMARK   0 NE TEMPLATE X LG1 1 MATCH MOTIF A GLU 353 1                
REMARK   0 NE TEMPLATE X LG1 1 MATCH MOTIF A GLU 164 2                
REMARK   0 NE TEMPLATE A GLU 353 MATCH MOTIF A TYR 295 3              
ATOM      1  N   ASN A   1      79.094  38.084   9.518  1.00  0.00           N  
ATOM      2  CA  ASN A   1      78.169  37.532  10.549  1.00  0.00           C  
ATOM      3  C   ASN A   1      78.849  37.661  11.904  1.00  0.00           C  
ATOM      4  O   ASN A   1      79.489  36.726  12.389  1.00  0.00           O  
ATOM      5  CB  ASN A   1      77.795  36.089  10.265  1.00  0.00           C  
ATOM      6  CG  ASN A   1      76.740  35.570  11.202  1.00  0.00           C  
ATOM      7  OD1 ASN A   1      76.315  36.272  12.128  1.00  0.00           O  
ATOM      8  ND2 ASN A   1      76.308  34.355  10.980  1.00  0.00           N  
ATOM      9 1H   ASN A   1      78.670  38.011   8.616  1.00  0.00           H  
ATOM     10 2H   ASN A   1      79.284  39.045   9.720  1.00  0.00           H  
ATOM     11 3H   ASN A   1      79.950  37.566   9.527  1.00  0.00           H  
ATOM     12  HA  ASN A   1      77.238  38.101  10.518  1.00  0.00           H  
ATOM     13 1HB  ASN A   1      77.429  36.002   9.241  1.00  0.00           H  
ATOM     14 2HB  ASN A   1      78.681  35.460  10.350  1.00  0.00           H  
ATOM     15 1HD2 ASN A   1      75.606  33.958  11.572  1.00  0.00           H  
ATOM     16 2HD2 ASN A   1      76.679  33.824  10.220  1.00  0.00           H  
ATOM     17  N   THR A   2      78.712  38.836  12.506  1.00  0.00           N  
ATOM     18  CA  THR A   2      79.359  39.126  13.777  1.00  0.00           C  
ATOM     19  C   THR A   2      78.411  39.893  14.706  1.00  0.00           C  
ATOM     20  O   THR A   2      77.576  40.674  14.245  1.00  0.00           O  
ATOM     21  CB  THR A   2      80.654  39.932  13.567  1.00  0.00           C  
ATOM     22  OG1 THR A   2      81.339  40.075  14.818  1.00  0.00           O  
ATOM     23  CG2 THR A   2      80.340  41.310  13.006  1.00  0.00           C  
ATOM     24  H   THR A   2      78.143  39.547  12.070  1.00  0.00           H  
ATOM     25  HA  THR A   2      79.614  38.182  14.259  1.00  0.00           H  
ATOM     26  HB  THR A   2      81.304  39.402  12.871  1.00  0.00           H  
ATOM     27  HG1 THR A   2      81.538  39.206  15.175  1.00  0.00           H  
ATOM     28 1HG2 THR A   2      81.267  41.865  12.864  1.00  0.00           H  
ATOM     29 2HG2 THR A   2      79.829  41.205  12.049  1.00  0.00           H  
ATOM     30 3HG2 THR A   2      79.698  41.849  13.702  1.00  0.00           H  
ATOM     31  N   PHE A   3      78.526  39.656  16.010  1.00  0.00           N  
ATOM     32  CA  PHE A   3      77.597  40.268  16.959  1.00  0.00           C  
ATOM     33  C   PHE A   3      78.315  41.169  17.969  1.00  0.00           C  
ATOM     34  O   PHE A   3      78.763  40.713  19.015  1.00  0.00           O  
ATOM     35  CB  PHE A   3      76.795  39.181  17.700  1.00  0.00           C  
ATOM     36  CG  PHE A   3      75.963  38.296  16.790  1.00  0.00           C  
ATOM     37  CD1 PHE A   3      76.537  37.207  16.135  1.00  0.00           C  
ATOM     38  CD2 PHE A   3      74.607  38.558  16.584  1.00  0.00           C  
ATOM     39  CE1 PHE A   3      75.775  36.392  15.294  1.00  0.00           C  
ATOM     40  CE2 PHE A   3      73.840  37.748  15.745  1.00  0.00           C  
ATOM     41  CZ  PHE A   3      74.429  36.663  15.100  1.00  0.00           C  
ATOM     42  H   PHE A   3      79.256  39.051  16.357  1.00  0.00           H  
ATOM     43  HA  PHE A   3      76.902  40.900  16.404  1.00  0.00           H  
ATOM     44 1HB  PHE A   3      77.479  38.542  18.259  1.00  0.00           H  
ATOM     45 2HB  PHE A   3      76.125  39.650  18.420  1.00  0.00           H  
ATOM     46  HD1 PHE A   3      77.595  36.992  16.287  1.00  0.00           H  
ATOM     47  HD2 PHE A   3      74.149  39.409  17.090  1.00  0.00           H  
ATOM     48  HE1 PHE A   3      76.238  35.545  14.790  1.00  0.00           H  
ATOM     49  HE2 PHE A   3      72.782  37.964  15.593  1.00  0.00           H  
ATOM     50  HZ  PHE A   3      73.833  36.029  14.446  1.00  0.00           H  
ATOM     51  N   ILE A   4      78.428  42.451  17.646  1.00  0.00           N  
ATOM     52  CA  ILE A   4      79.166  43.377  18.492  1.00  0.00           C  
ATOM     53  C   ILE A   4      78.190  44.191  19.336  1.00  0.00           C  
ATOM     54  O   ILE A   4      77.307  44.869  18.800  1.00  0.00           O  
ATOM     55  CB  ILE A   4      80.048  44.318  17.652  1.00  0.00           C  
ATOM     56  CG1 ILE A   4      81.062  43.513  16.835  1.00  0.00           C  
ATOM     57  CG2 ILE A   4      80.758  45.322  18.547  1.00  0.00           C  
ATOM     58  CD1 ILE A   4      81.794  44.330  15.795  1.00  0.00           C  
ATOM     59  H   ILE A   4      77.998  42.795  16.799  1.00  0.00           H  
ATOM     60  HA  ILE A   4      79.810  42.801  19.155  1.00  0.00           H  
ATOM     61  HB  ILE A   4      79.426  44.858  16.938  1.00  0.00           H  
ATOM     62 1HG1 ILE A   4      81.800  43.072  17.504  1.00  0.00           H  
ATOM     63 2HG1 ILE A   4      80.552  42.694  16.327  1.00  0.00           H  
ATOM     64 1HG2 ILE A   4      81.377  45.979  17.938  1.00  0.00           H  
ATOM     65 2HG2 ILE A   4      80.019  45.915  19.085  1.00  0.00           H  
ATOM     66 3HG2 ILE A   4      81.386  44.791  19.262  1.00  0.00           H  
ATOM     67 1HD1 ILE A   4      82.494  43.690  15.257  1.00  0.00           H  
ATOM     68 2HD1 ILE A   4      81.075  44.752  15.092  1.00  0.00           H  
ATOM     69 3HD1 ILE A   4      82.341  45.135  16.283  1.00  0.00           H  
ATOM     70  N   PHE A   5      78.390  44.170  20.642  1.00  0.00           N  
ATOM     71  CA  PHE A   5      77.455  44.753  21.599  1.00  0.00           C  
ATOM     72  C   PHE A   5      77.766  46.205  21.912  1.00  0.00           C  
ATOM     73  O   PHE A   5      78.860  46.695  21.635  1.00  0.00           O  
ATOM     74  CB  PHE A   5      77.462  43.947  22.899  1.00  0.00           C  
ATOM     75  CG  PHE A   5      76.688  42.662  22.819  1.00  0.00           C  
ATOM     76  CD1 PHE A   5      77.239  41.539  22.219  1.00  0.00           C  
ATOM     77  CD2 PHE A   5      75.407  42.573  23.343  1.00  0.00           C  
ATOM     78  CE1 PHE A   5      76.527  40.357  22.145  1.00  0.00           C  
ATOM     79  CE2 PHE A   5      74.693  41.393  23.271  1.00  0.00           C  
ATOM     80  CZ  PHE A   5      75.255  40.283  22.671  1.00  0.00           C  
ATOM     81  H   PHE A   5      79.245  43.753  20.981  1.00  0.00           H  
ATOM     82  HA  PHE A   5      76.456  44.736  21.162  1.00  0.00           H  
ATOM     83 1HB  PHE A   5      78.489  43.708  23.174  1.00  0.00           H  
ATOM     84 2HB  PHE A   5      77.040  44.549  23.703  1.00  0.00           H  
ATOM     85  HD1 PHE A   5      78.245  41.597  21.804  1.00  0.00           H  
ATOM     86  HD2 PHE A   5      74.963  43.450  23.816  1.00  0.00           H  
ATOM     87  HE1 PHE A   5      76.972  39.483  21.671  1.00  0.00           H  
ATOM     88  HE2 PHE A   5      73.688  41.336  23.687  1.00  0.00           H  
ATOM     89  HZ  PHE A   5      74.693  39.352  22.612  1.00  0.00           H  
ATOM     90  N   PRO A   6      76.793  46.916  22.498  1.00  0.00           N  
ATOM     91  CA  PRO A   6      76.969  48.330  22.826  1.00  0.00           C  
ATOM     92  C   PRO A   6      78.207  48.634  23.658  1.00  0.00           C  
ATOM     93  O   PRO A   6      78.692  47.797  24.426  1.00  0.00           O  
ATOM     94  CB  PRO A   6      75.692  48.643  23.612  1.00  0.00           C  
ATOM     95  CG  PRO A   6      74.686  47.687  23.068  1.00  0.00           C  
ATOM     96  CD  PRO A   6      75.463  46.421  22.829  1.00  0.00           C  
ATOM     97  HA  PRO A   6      77.068  48.908  21.895  1.00  0.00           H  
ATOM     98 1HB  PRO A   6      75.870  48.509  24.689  1.00  0.00           H  
ATOM     99 2HB  PRO A   6      75.406  49.694  23.462  1.00  0.00           H  
ATOM    100 1HG  PRO A   6      73.865  47.551  23.787  1.00  0.00           H  
ATOM    101 2HG  PRO A   6      74.238  48.090  22.147  1.00  0.00           H  
ATOM    102 1HD  PRO A   6      75.476  45.818  23.748  1.00  0.00           H  
ATOM    103 2HD  PRO A   6      75.003  45.858  22.002  1.00  0.00           H  
ATOM    104  N   ALA A   7      78.721  49.846  23.487  1.00  0.00           N  
ATOM    105  CA  ALA A   7      79.974  50.237  24.110  1.00  0.00           C  
ATOM    106  C   ALA A   7      79.831  50.178  25.621  1.00  0.00           C  
ATOM    107  O   ALA A   7      80.764  49.823  26.338  1.00  0.00           O  
ATOM    108  CB  ALA A   7      80.341  51.649  23.674  1.00  0.00           C  
ATOM    109  H   ALA A   7      78.230  50.513  22.909  1.00  0.00           H  
ATOM    110  HA  ALA A   7      80.748  49.545  23.777  1.00  0.00           H  
ATOM    111 1HB  ALA A   7      81.281  51.941  24.143  1.00  0.00           H  
ATOM    112 2HB  ALA A   7      80.451  51.679  22.590  1.00  0.00           H  
ATOM    113 3HB  ALA A   7      79.555  52.339  23.978  1.00  0.00           H  
ATOM    114  N   THR A   8      78.648  50.514  26.108  1.00  0.00           N  
ATOM    115  CA  THR A   8      78.415  50.486  27.539  1.00  0.00           C  
ATOM    116  C   THR A   8      77.606  49.296  28.038  1.00  0.00           C  
ATOM    117  O   THR A   8      77.024  49.350  29.122  1.00  0.00           O  
ATOM    118  CB  THR A   8      77.712  51.783  27.980  1.00  0.00           C  
ATOM    119  OG1 THR A   8      76.472  51.921  27.273  1.00  0.00           O  
ATOM    120  CG2 THR A   8      78.591  52.991  27.693  1.00  0.00           C  
ATOM    121  H   THR A   8      77.897  50.792  25.493  1.00  0.00           H  
ATOM    122  HA  THR A   8      79.377  50.403  28.045  1.00  0.00           H  
ATOM    123  HB  THR A   8      77.502  51.738  29.048  1.00  0.00           H  
ATOM    124  HG1 THR A   8      76.035  52.730  27.550  1.00  0.00           H  
ATOM    125 1HG2 THR A   8      78.078  53.898  28.011  1.00  0.00           H  
ATOM    126 2HG2 THR A   8      79.530  52.894  28.238  1.00  0.00           H  
ATOM    127 3HG2 THR A   8      78.796  53.046  26.625  1.00  0.00           H  
ATOM    128  N   PHE A   9      77.568  48.221  27.256  1.00  0.00           N  
ATOM    129  CA  PHE A   9      76.807  47.045  27.659  1.00  0.00           C  
ATOM    130  C   PHE A   9      77.468  46.424  28.897  1.00  0.00           C  
ATOM    131  O   PHE A   9      78.652  46.102  28.877  1.00  0.00           O  
ATOM    132  CB  PHE A   9      76.740  46.039  26.501  1.00  0.00           C  
ATOM    133  CG  PHE A   9      75.691  44.978  26.681  1.00  0.00           C  
ATOM    134  CD1 PHE A   9      74.369  45.219  26.328  1.00  0.00           C  
ATOM    135  CD2 PHE A   9      76.023  43.736  27.215  1.00  0.00           C  
ATOM    136  CE1 PHE A   9      73.392  44.238  26.506  1.00  0.00           C  
ATOM    137  CE2 PHE A   9      75.049  42.748  27.398  1.00  0.00           C  
ATOM    138  CZ  PHE A   9      73.737  43.000  27.043  1.00  0.00           C  
ATOM    139  H   PHE A   9      78.065  48.208  26.377  1.00  0.00           H  
ATOM    140  HA  PHE A   9      75.794  47.358  27.913  1.00  0.00           H  
ATOM    141 1HB  PHE A   9      76.533  46.570  25.572  1.00  0.00           H  
ATOM    142 2HB  PHE A   9      77.706  45.549  26.390  1.00  0.00           H  
ATOM    143  HD1 PHE A   9      74.099  46.188  25.907  1.00  0.00           H  
ATOM    144  HD2 PHE A   9      77.057  43.539  27.495  1.00  0.00           H  
ATOM    145  HE1 PHE A   9      72.359  44.441  26.225  1.00  0.00           H  
ATOM    146  HE2 PHE A   9      75.321  41.780  27.819  1.00  0.00           H  
ATOM    147  HZ  PHE A   9      72.975  42.236  27.183  1.00  0.00           H  
ATOM    148  N   MET A  10      76.694  46.281  29.978  1.00  0.00           N  
ATOM    149  CA  MET A  10      77.251  45.776  31.228  1.00  0.00           C  
ATOM    150  C   MET A  10      77.331  44.242  31.210  1.00  0.00           C  
ATOM    151  O   MET A  10      76.335  43.565  30.945  1.00  0.00           O  
ATOM    152  CB  MET A  10      76.412  46.259  32.410  1.00  0.00           C  
ATOM    153  CG  MET A  10      76.344  47.772  32.556  1.00  0.00           C  
ATOM    154  SD  MET A  10      75.225  48.294  33.872  1.00  0.00           S  
ATOM    155  CE  MET A  10      73.642  47.837  33.170  1.00  0.00           C  
ATOM    156  H   MET A  10      75.713  46.518  29.937  1.00  0.00           H  
ATOM    157  HA  MET A  10      78.261  46.169  31.340  1.00  0.00           H  
ATOM    158 1HB  MET A  10      75.394  45.886  32.309  1.00  0.00           H  
ATOM    159 2HB  MET A  10      76.821  45.852  33.336  1.00  0.00           H  
ATOM    160 1HG  MET A  10      77.337  48.162  32.774  1.00  0.00           H  
ATOM    161 2HG  MET A  10      76.002  48.213  31.619  1.00  0.00           H  
ATOM    162 1HE  MET A  10      72.846  48.097  33.869  1.00  0.00           H  
ATOM    163 2HE  MET A  10      73.491  48.371  32.231  1.00  0.00           H  
ATOM    164 3HE  MET A  10      73.623  46.762  32.982  1.00  0.00           H  
ATOM    165  N   TRP A  11      78.529  43.715  31.466  1.00  0.00           N  
ATOM    166  CA  TRP A  11      78.778  42.277  31.471  1.00  0.00           C  
ATOM    167  C   TRP A  11      79.168  41.872  32.889  1.00  0.00           C  
ATOM    168  O   TRP A  11      80.056  42.476  33.501  1.00  0.00           O  
ATOM    169  CB  TRP A  11      79.933  41.880  30.535  1.00  0.00           C  
ATOM    170  CG  TRP A  11      79.710  42.094  29.063  1.00  0.00           C  
ATOM    171  CD1 TRP A  11      80.236  43.096  28.288  1.00  0.00           C  
ATOM    172  CD2 TRP A  11      78.862  41.324  28.197  1.00  0.00           C  
ATOM    173  NE1 TRP A  11      79.761  43.001  27.002  1.00  0.00           N  
ATOM    174  CE2 TRP A  11      78.914  41.927  26.916  1.00  0.00           C  
ATOM    175  CE3 TRP A  11      78.060  40.191  28.379  1.00  0.00           C  
ATOM    176  CZ2 TRP A  11      78.194  41.435  25.824  1.00  0.00           C  
ATOM    177  CZ3 TRP A  11      77.339  39.695  27.287  1.00  0.00           C  
ATOM    178  CH2 TRP A  11      77.413  40.322  26.025  1.00  0.00           C  
ATOM    179  H   TRP A  11      79.291  44.347  31.664  1.00  0.00           H  
ATOM    180  HA  TRP A  11      77.879  41.769  31.122  1.00  0.00           H  
ATOM    181 1HB  TRP A  11      80.827  42.443  30.801  1.00  0.00           H  
ATOM    182 2HB  TRP A  11      80.160  40.822  30.666  1.00  0.00           H  
ATOM    183  HD1 TRP A  11      80.929  43.858  28.642  1.00  0.00           H  
ATOM    184  HE1 TRP A  11      79.997  43.623  26.241  1.00  0.00           H  
ATOM    185  HE3 TRP A  11      78.003  39.701  29.351  1.00  0.00           H  
ATOM    186  HZ2 TRP A  11      78.240  41.904  24.841  1.00  0.00           H  
ATOM    187  HZ3 TRP A  11      76.715  38.813  27.434  1.00  0.00           H  
ATOM    188  HH2 TRP A  11      76.838  39.915  25.193  1.00  0.00           H  
ATOM    189  N   GLY A  12      78.503  40.850  33.407  1.00  0.00           N  
ATOM    190  CA  GLY A  12      78.831  40.372  34.729  1.00  0.00           C  
ATOM    191  C   GLY A  12      78.488  38.912  34.931  1.00  0.00           C  
ATOM    192  O   GLY A  12      78.236  38.176  33.979  1.00  0.00           O  
ATOM    193  H   GLY A  12      77.765  40.395  32.888  1.00  0.00           H  
ATOM    194 1HA  GLY A  12      79.896  40.512  34.914  1.00  0.00           H  
ATOM    195 2HA  GLY A  12      78.296  40.963  35.473  1.00  0.00           H  
ATOM    196  N   THR A  13      78.500  38.545  36.191  1.00  0.00           N  
ATOM    197  CA  THR A  13      78.147  37.179  36.535  1.00  0.00           C  
ATOM    198  C   THR A  13      77.348  37.289  37.830  1.00  0.00           C  
ATOM    199  O   THR A  13      77.579  38.199  38.640  1.00  0.00           O  
ATOM    200  CB  THR A  13      79.380  36.274  36.714  1.00  0.00           C  
ATOM    201  OG1 THR A  13      78.956  34.924  36.944  1.00  0.00           O  
ATOM    202  CG2 THR A  13      80.221  36.745  37.892  1.00  0.00           C  
ATOM    203  H   THR A  13      78.759  39.233  36.884  1.00  0.00           H  
ATOM    204  HA  THR A  13      77.566  36.755  35.716  1.00  0.00           H  
ATOM    205  HB  THR A  13      79.986  36.302  35.809  1.00  0.00           H  
ATOM    206  HG1 THR A  13      78.442  34.619  36.192  1.00  0.00           H  
ATOM    207 1HG2 THR A  13      81.088  36.094  38.003  1.00  0.00           H  
ATOM    208 2HG2 THR A  13      80.554  37.767  37.715  1.00  0.00           H  
ATOM    209 3HG2 THR A  13      79.623  36.711  38.802  1.00  0.00           H  
ATOM    210  N   SER A  14      76.408  36.365  37.970  1.00  0.00           N  
ATOM    211  CA  SER A  14      75.489  36.326  39.110  1.00  0.00           C  
ATOM    212  C   SER A  14      75.626  35.064  39.955  1.00  0.00           C  
ATOM    213  O   SER A  14      75.748  33.962  39.422  1.00  0.00           O  
ATOM    214  CB  SER A  14      74.060  36.443  38.616  1.00  0.00           C  
ATOM    215  OG  SER A  14      73.809  37.723  38.104  1.00  0.00           O  
ATOM    216  H   SER A  14      76.330  35.657  37.253  1.00  0.00           H  
ATOM    217  HA  SER A  14      75.685  37.193  39.743  1.00  0.00           H  
ATOM    218 1HB  SER A  14      73.881  35.698  37.842  1.00  0.00           H  
ATOM    219 2HB  SER A  14      73.374  36.236  39.436  1.00  0.00           H  
ATOM    220  HG  SER A  14      72.934  37.686  37.714  1.00  0.00           H  
ATOM    221  N   THR A  15      75.656  35.259  41.275  1.00  0.00           N  
ATOM    222  CA  THR A  15      75.704  34.214  42.287  1.00  0.00           C  
ATOM    223  C   THR A  15      74.626  34.553  43.300  1.00  0.00           C  
ATOM    224  O   THR A  15      73.920  35.557  43.169  1.00  0.00           O  
ATOM    225  CB  THR A  15      77.082  34.114  42.967  1.00  0.00           C  
ATOM    226  OG1 THR A  15      77.360  35.332  43.670  1.00  0.00           O  
ATOM    227  CG2 THR A  15      78.171  33.871  41.933  1.00  0.00           C  
ATOM    228  H   THR A  15      75.681  36.212  41.604  1.00  0.00           H  
ATOM    229  HA  THR A  15      75.564  33.250  41.797  1.00  0.00           H  
ATOM    230  HB  THR A  15      77.076  33.292  43.681  1.00  0.00           H  
ATOM    231  HG1 THR A  15      78.250  35.298  44.029  1.00  0.00           H  
ATOM    232 1HG2 THR A  15      79.137  33.803  42.432  1.00  0.00           H  
ATOM    233 2HG2 THR A  15      77.969  32.940  41.405  1.00  0.00           H  
ATOM    234 3HG2 THR A  15      78.188  34.696  41.221  1.00  0.00           H  
ATOM    235  N   SER A  16      74.529  33.729  44.352  1.00  0.00           N  
ATOM    236  CA  SER A  16      73.559  33.949  45.402  1.00  0.00           C  
ATOM    237  C   SER A  16      74.147  33.329  46.681  1.00  0.00           C  
ATOM    238  O   SER A  16      74.818  32.290  46.626  1.00  0.00           O  
ATOM    239  CB  SER A  16      72.223  33.324  45.050  1.00  0.00           C  
ATOM    240  OG  SER A  16      71.289  33.526  46.074  1.00  0.00           O  
ATOM    241  H   SER A  16      75.145  32.931  44.424  1.00  0.00           H  
ATOM    242  HA  SER A  16      73.443  35.024  45.545  1.00  0.00           H  
ATOM    243 1HB  SER A  16      71.851  33.759  44.123  1.00  0.00           H  
ATOM    244 2HB  SER A  16      72.355  32.256  44.880  1.00  0.00           H  
ATOM    245  HG  SER A  16      70.478  33.106  45.779  1.00  0.00           H  
ATOM    246  N   SER A  17      73.849  33.955  47.815  1.00  0.00           N  
ATOM    247  CA  SER A  17      74.398  33.609  49.128  1.00  0.00           C  
ATOM    248  C   SER A  17      74.351  32.124  49.490  1.00  0.00           C  
ATOM    249  O   SER A  17      75.354  31.412  49.389  1.00  0.00           O  
ATOM    250  CB  SER A  17      73.658  34.394  50.193  1.00  0.00           C  
ATOM    251  OG  SER A  17      72.316  33.998  50.267  1.00  0.00           O  
ATOM    252  H   SER A  17      73.200  34.725  47.742  1.00  0.00           H  
ATOM    253  HA  SER A  17      75.466  33.832  49.126  1.00  0.00           H  
ATOM    254 1HB  SER A  17      74.140  34.241  51.159  1.00  0.00           H  
ATOM    255 2HB  SER A  17      73.714  35.458  49.965  1.00  0.00           H  
ATOM    256  HG  SER A  17      71.919  34.536  50.957  1.00  0.00           H  
ATOM    257  N   TYR A  18      73.183  31.635  49.912  1.00  0.00           N  
ATOM    258  CA  TYR A  18      73.006  30.268  50.398  1.00  0.00           C  
ATOM    259  C   TYR A  18      73.580  29.250  49.413  1.00  0.00           C  
ATOM    260  O   TYR A  18      74.186  28.256  49.826  1.00  0.00           O  
ATOM    261  CB  TYR A  18      71.525  29.979  50.655  1.00  0.00           C  
ATOM    262  CG  TYR A  18      71.268  28.629  51.290  1.00  0.00           C  
ATOM    263  CD1 TYR A  18      71.610  28.411  52.617  1.00  0.00           C  
ATOM    264  CD2 TYR A  18      70.691  27.612  50.545  1.00  0.00           C  
ATOM    265  CE1 TYR A  18      71.374  27.179  53.196  1.00  0.00           C  
ATOM    266  CE2 TYR A  18      70.456  26.381  51.126  1.00  0.00           C  
ATOM    267  CZ  TYR A  18      70.795  26.162  52.445  1.00  0.00           C  
ATOM    268  OH  TYR A  18      70.561  24.936  53.023  1.00  0.00           O  
ATOM    269  H   TYR A  18      72.386  32.256  49.888  1.00  0.00           H  
ATOM    270  HA  TYR A  18      73.532  30.167  51.349  1.00  0.00           H  
ATOM    271 1HB  TYR A  18      71.112  30.748  51.310  1.00  0.00           H  
ATOM    272 2HB  TYR A  18      70.978  30.022  49.714  1.00  0.00           H  
ATOM    273  HD1 TYR A  18      72.063  29.211  53.202  1.00  0.00           H  
ATOM    274  HD2 TYR A  18      70.423  27.783  49.503  1.00  0.00           H  
ATOM    275  HE1 TYR A  18      71.643  27.007  54.238  1.00  0.00           H  
ATOM    276  HE2 TYR A  18      70.002  25.580  50.541  1.00  0.00           H  
ATOM    277  HH  TYR A  18      70.833  24.959  53.944  1.00  0.00           H  
ATOM    278  N   GLN A  19      73.437  29.540  48.117  1.00  0.00           N  
ATOM    279  CA  GLN A  19      73.936  28.613  47.111  1.00  0.00           C  
ATOM    280  C   GLN A  19      75.453  28.426  47.048  1.00  0.00           C  
ATOM    281  O   GLN A  19      75.916  27.334  46.702  1.00  0.00           O  
ATOM    282  CB  GLN A  19      73.438  29.063  45.735  1.00  0.00           C  
ATOM    283  CG  GLN A  19      71.934  28.955  45.553  1.00  0.00           C  
ATOM    284  CD  GLN A  19      71.498  29.282  44.137  1.00  0.00           C  
ATOM    285  OE1 GLN A  19      71.439  30.451  43.744  1.00  0.00           O  
ATOM    286  NE2 GLN A  19      71.190  28.250  43.360  1.00  0.00           N  
ATOM    287  H   GLN A  19      73.000  30.401  47.819  1.00  0.00           H  
ATOM    288  HA  GLN A  19      73.575  27.612  47.354  1.00  0.00           H  
ATOM    289 1HB  GLN A  19      73.725  30.100  45.565  1.00  0.00           H  
ATOM    290 2HB  GLN A  19      73.915  28.460  44.961  1.00  0.00           H  
ATOM    291 1HG  GLN A  19      71.622  27.935  45.779  1.00  0.00           H  
ATOM    292 2HG  GLN A  19      71.445  29.655  46.231  1.00  0.00           H  
ATOM    293 1HE2 GLN A  19      70.895  28.403  42.416  1.00  0.00           H  
ATOM    294 2HE2 GLN A  19      71.251  27.318  43.719  1.00  0.00           H  
ATOM    295  N   ILE A  20      76.241  29.539  47.364  1.00  0.00           N  
ATOM    296  CA  ILE A  20      77.685  29.295  47.376  1.00  0.00           C  
ATOM    297  C   ILE A  20      78.458  29.533  48.686  1.00  0.00           C  
ATOM    298  O   ILE A  20      79.520  28.943  48.905  1.00  0.00           O  
ATOM    299  CB  ILE A  20      78.338  30.158  46.280  1.00  0.00           C  
ATOM    300  CG1 ILE A  20      78.141  31.646  46.584  1.00  0.00           C  
ATOM    301  CG2 ILE A  20      77.763  29.810  44.916  1.00  0.00           C  
ATOM    302  CD1 ILE A  20      78.958  32.562  45.703  1.00  0.00           C  
ATOM    303  H   ILE A  20      75.897  30.460  47.598  1.00  0.00           H  
ATOM    304  HA  ILE A  20      77.858  28.236  47.185  1.00  0.00           H  
ATOM    305  HB  ILE A  20      79.412  29.979  46.268  1.00  0.00           H  
ATOM    306 1HG1 ILE A  20      77.090  31.905  46.464  1.00  0.00           H  
ATOM    307 2HG1 ILE A  20      78.410  31.844  47.622  1.00  0.00           H  
ATOM    308 1HG2 ILE A  20      78.235  30.429  44.154  1.00  0.00           H  
ATOM    309 2HG2 ILE A  20      77.952  28.760  44.698  1.00  0.00           H  
ATOM    310 3HG2 ILE A  20      76.688  29.991  44.917  1.00  0.00           H  
ATOM    311 1HD1 ILE A  20      78.765  33.600  45.978  1.00  0.00           H  
ATOM    312 2HD1 ILE A  20      80.019  32.343  45.833  1.00  0.00           H  
ATOM    313 3HD1 ILE A  20      78.681  32.407  44.661  1.00  0.00           H  
ATOM    314  N   GLU A  21      77.894  30.344  49.607  1.00  0.00           N  
ATOM    315  CA  GLU A  21      78.598  30.675  50.839  1.00  0.00           C  
ATOM    316  C   GLU A  21      79.015  29.595  51.844  1.00  0.00           C  
ATOM    317  O   GLU A  21      80.189  29.558  52.248  1.00  0.00           O  
ATOM    318  CB  GLU A  21      77.811  31.751  51.610  1.00  0.00           C  
ATOM    319  CG  GLU A  21      77.822  33.174  50.986  1.00  0.00           C  
ATOM    320  CD  GLU A  21      76.990  34.212  51.765  1.00  0.00           C  
ATOM    321  OE1 GLU A  21      76.493  33.897  52.873  1.00  0.00           O  
ATOM    322  OE2 GLU A  21      76.851  35.358  51.280  1.00  0.00           O  
ATOM    323  H   GLU A  21      76.969  30.720  49.454  1.00  0.00           H  
ATOM    324  HA  GLU A  21      79.581  31.068  50.580  1.00  0.00           H  
ATOM    325 1HB  GLU A  21      76.769  31.448  51.697  1.00  0.00           H  
ATOM    326 2HB  GLU A  21      78.212  31.841  52.619  1.00  0.00           H  
ATOM    327 1HG  GLU A  21      78.852  33.531  50.938  1.00  0.00           H  
ATOM    328 2HG  GLU A  21      77.439  33.115  49.968  1.00  0.00           H  
ATOM    329  N   GLY A  22      78.088  28.731  52.259  1.00  0.00           N  
ATOM    330  CA  GLY A  22      78.437  27.783  53.300  1.00  0.00           C  
ATOM    331  C   GLY A  22      78.424  28.620  54.584  1.00  0.00           C  
ATOM    332  O   GLY A  22      77.848  29.713  54.603  1.00  0.00           O  
ATOM    333  H   GLY A  22      77.155  28.715  51.873  1.00  0.00           H  
ATOM    334 1HA  GLY A  22      77.713  26.969  53.310  1.00  0.00           H  
ATOM    335 2HA  GLY A  22      79.411  27.345  53.082  1.00  0.00           H  
ATOM    336  N   GLY A  23      79.073  28.140  55.643  1.00  0.00           N  
ATOM    337  CA  GLY A  23      79.111  28.875  56.904  1.00  0.00           C  
ATOM    338  C   GLY A  23      77.759  29.003  57.576  1.00  0.00           C  
ATOM    339  O   GLY A  23      77.421  30.051  58.149  1.00  0.00           O  
ATOM    340  H   GLY A  23      79.550  27.252  55.577  1.00  0.00           H  
ATOM    341 1HA  GLY A  23      79.794  28.379  57.593  1.00  0.00           H  
ATOM    342 2HA  GLY A  23      79.505  29.877  56.729  1.00  0.00           H  
ATOM    343  N   THR A  24      76.985  27.920  57.543  1.00  0.00           N  
ATOM    344  CA  THR A  24      75.599  27.997  58.000  1.00  0.00           C  
ATOM    345  C   THR A  24      75.306  28.342  59.469  1.00  0.00           C  
ATOM    346  O   THR A  24      74.246  28.900  59.781  1.00  0.00           O  
ATOM    347  CB  THR A  24      74.904  26.659  57.686  1.00  0.00           C  
ATOM    348  OG1 THR A  24      75.591  25.593  58.354  1.00  0.00           O  
ATOM    349  CG2 THR A  24      74.904  26.397  56.188  1.00  0.00           C  
ATOM    350  H   THR A  24      77.367  27.049  57.202  1.00  0.00           H  
ATOM    351  HA  THR A  24      75.121  28.848  57.514  1.00  0.00           H  
ATOM    352  HB  THR A  24      73.875  26.691  58.044  1.00  0.00           H  
ATOM    353  HG1 THR A  24      75.156  24.760  58.157  1.00  0.00           H  
ATOM    354 1HG2 THR A  24      74.409  25.448  55.985  1.00  0.00           H  
ATOM    355 2HG2 THR A  24      74.372  27.200  55.678  1.00  0.00           H  
ATOM    356 3HG2 THR A  24      75.930  26.355  55.826  1.00  0.00           H  
ATOM    357  N   ASP A  25      76.260  27.991  60.319  1.00  0.00           N  
ATOM    358  CA  ASP A  25      76.237  28.311  61.734  1.00  0.00           C  
ATOM    359  C   ASP A  25      77.494  29.097  62.103  1.00  0.00           C  
ATOM    360  O   ASP A  25      77.919  29.079  63.253  1.00  0.00           O  
ATOM    361  CB  ASP A  25      76.141  27.038  62.578  1.00  0.00           C  
ATOM    362  CG  ASP A  25      77.345  26.122  62.408  1.00  0.00           C  
ATOM    363  OD1 ASP A  25      78.238  26.476  61.675  1.00  0.00           O  
ATOM    364  OD2 ASP A  25      77.361  25.076  63.013  1.00  0.00           O  
ATOM    365  H   ASP A  25      77.061  27.473  59.981  1.00  0.00           H  
ATOM    366  HA  ASP A  25      75.354  28.919  61.936  1.00  0.00           H  
ATOM    367 1HB  ASP A  25      76.052  27.305  63.631  1.00  0.00           H  
ATOM    368 2HB  ASP A  25      75.241  26.486  62.303  1.00  0.00           H  
ATOM    369  N   GLU A  26      78.096  29.785  61.124  1.00  0.00           N  
ATOM    370  CA  GLU A  26      79.331  30.533  61.370  1.00  0.00           C  
ATOM    371  C   GLU A  26      79.087  32.030  61.201  1.00  0.00           C  
ATOM    372  O   GLU A  26      78.191  32.444  60.472  1.00  0.00           O  
ATOM    373  CB  GLU A  26      80.441  30.074  60.421  1.00  0.00           C  
ATOM    374  CG  GLU A  26      80.867  28.625  60.608  1.00  0.00           C  
ATOM    375  CD  GLU A  26      81.964  28.212  59.667  1.00  0.00           C  
ATOM    376  OE1 GLU A  26      82.309  28.988  58.809  1.00  0.00           O  
ATOM    377  OE2 GLU A  26      82.459  27.118  59.806  1.00  0.00           O  
ATOM    378  H   GLU A  26      77.694  29.791  60.198  1.00  0.00           H  
ATOM    379  HA  GLU A  26      79.654  30.342  62.395  1.00  0.00           H  
ATOM    380 1HB  GLU A  26      80.110  30.195  59.389  1.00  0.00           H  
ATOM    381 2HB  GLU A  26      81.321  30.702  60.559  1.00  0.00           H  
ATOM    382 1HG  GLU A  26      81.213  28.488  61.633  1.00  0.00           H  
ATOM    383 2HG  GLU A  26      80.003  27.980  60.456  1.00  0.00           H  
ATOM    384  N   GLY A  27      79.860  32.832  61.920  1.00  0.00           N  
ATOM    385  CA  GLY A  27      79.792  34.280  61.780  1.00  0.00           C  
ATOM    386  C   GLY A  27      78.541  34.902  62.364  1.00  0.00           C  
ATOM    387  O   GLY A  27      78.163  36.020  62.010  1.00  0.00           O  
ATOM    388  H   GLY A  27      80.491  32.432  62.599  1.00  0.00           H  
ATOM    389 1HA  GLY A  27      80.656  34.734  62.267  1.00  0.00           H  
ATOM    390 2HA  GLY A  27      79.843  34.546  60.724  1.00  0.00           H  
ATOM    391  N   GLY A  28      77.895  34.168  63.263  1.00  0.00           N  
ATOM    392  CA  GLY A  28      76.619  34.598  63.789  1.00  0.00           C  
ATOM    393  C   GLY A  28      75.393  34.215  62.982  1.00  0.00           C  
ATOM    394  O   GLY A  28      74.279  34.598  63.341  1.00  0.00           O  
ATOM    395  H   GLY A  28      78.292  33.298  63.587  1.00  0.00           H  
ATOM    396 1HA  GLY A  28      76.482  34.190  64.791  1.00  0.00           H  
ATOM    397 2HA  GLY A  28      76.612  35.684  63.883  1.00  0.00           H  
ATOM    398  N   ARG A  29      75.562  33.465  61.901  1.00  0.00           N  
ATOM    399  CA  ARG A  29      74.398  33.105  61.098  1.00  0.00           C  
ATOM    400  C   ARG A  29      73.521  32.061  61.786  1.00  0.00           C  
ATOM    401  O   ARG A  29      74.026  31.120  62.395  1.00  0.00           O  
ATOM    402  CB  ARG A  29      74.815  32.572  59.723  1.00  0.00           C  
ATOM    403  CG  ARG A  29      73.636  32.295  58.790  1.00  0.00           C  
ATOM    404  CD  ARG A  29      74.129  31.704  57.482  1.00  0.00           C  
ATOM    405  NE  ARG A  29      73.073  31.438  56.513  1.00  0.00           N  
ATOM    406  CZ  ARG A  29      72.301  30.358  56.509  1.00  0.00           C  
ATOM    407  NH1 ARG A  29      71.374  30.210  55.573  1.00  0.00           N  
ATOM    408  NH2 ARG A  29      72.449  29.433  57.439  1.00  0.00           N  
ATOM    409  H   ARG A  29      76.474  33.136  61.619  1.00  0.00           H  
ATOM    410  HA  ARG A  29      73.791  33.998  60.949  1.00  0.00           H  
ATOM    411 1HB  ARG A  29      75.473  33.293  59.239  1.00  0.00           H  
ATOM    412 2HB  ARG A  29      75.378  31.647  59.847  1.00  0.00           H  
ATOM    413 1HG  ARG A  29      72.953  31.590  59.265  1.00  0.00           H  
ATOM    414 2HG  ARG A  29      73.109  33.227  58.583  1.00  0.00           H  
ATOM    415 1HD  ARG A  29      74.830  32.394  57.013  1.00  0.00           H  
ATOM    416 2HD  ARG A  29      74.630  30.757  57.678  1.00  0.00           H  
ATOM    417  HE  ARG A  29      72.915  32.127  55.790  1.00  0.00           H  
ATOM    418 1HH1 ARG A  29      71.254  30.919  54.863  1.00  0.00           H  
ATOM    419 2HH1 ARG A  29      70.786  29.388  55.568  1.00  0.00           H  
ATOM    420 1HH2 ARG A  29      73.151  29.547  58.158  1.00  0.00           H  
ATOM    421 2HH2 ARG A  29      71.861  28.612  57.434  1.00  0.00           H  
ATOM    422  N   THR A  30      72.207  32.249  61.696  1.00  0.00           N  
ATOM    423  CA  THR A  30      71.260  31.264  62.198  1.00  0.00           C  
ATOM    424  C   THR A  30      70.528  30.683  60.989  1.00  0.00           C  
ATOM    425  O   THR A  30      70.537  31.267  59.902  1.00  0.00           O  
ATOM    426  CB  THR A  30      70.262  31.876  63.197  1.00  0.00           C  
ATOM    427  OG1 THR A  30      69.553  32.952  62.570  1.00  0.00           O  
ATOM    428  CG2 THR A  30      70.990  32.402  64.425  1.00  0.00           C  
ATOM    429  H   THR A  30      71.857  33.095  61.269  1.00  0.00           H  
ATOM    430  HA  THR A  30      71.815  30.495  62.737  1.00  0.00           H  
ATOM    431  HB  THR A  30      69.544  31.116  63.506  1.00  0.00           H  
ATOM    432  HG1 THR A  30      68.992  33.385  63.217  1.00  0.00           H  
ATOM    433 1HG2 THR A  30      70.269  32.831  65.120  1.00  0.00           H  
ATOM    434 2HG2 THR A  30      71.522  31.584  64.910  1.00  0.00           H  
ATOM    435 3HG2 THR A  30      71.703  33.169  64.123  1.00  0.00           H  
ATOM    436  N   PRO A  31      69.872  29.531  61.168  1.00  0.00           N  
ATOM    437  CA  PRO A  31      69.257  28.831  60.040  1.00  0.00           C  
ATOM    438  C   PRO A  31      68.262  29.613  59.187  1.00  0.00           C  
ATOM    439  O   PRO A  31      67.474  30.420  59.693  1.00  0.00           O  
ATOM    440  CB  PRO A  31      68.554  27.669  60.751  1.00  0.00           C  
ATOM    441  CG  PRO A  31      69.384  27.428  61.965  1.00  0.00           C  
ATOM    442  CD  PRO A  31      69.788  28.804  62.422  1.00  0.00           C  
ATOM    443  HA  PRO A  31      70.040  28.540  59.324  1.00  0.00           H  
ATOM    444 1HB  PRO A  31      67.518  27.948  60.991  1.00  0.00           H  
ATOM    445 2HB  PRO A  31      68.506  26.795  60.086  1.00  0.00           H  
ATOM    446 1HG  PRO A  31      68.801  26.885  62.723  1.00  0.00           H  
ATOM    447 2HG  PRO A  31      70.248  26.795  61.714  1.00  0.00           H  
ATOM    448 1HD  PRO A  31      69.008  29.218  63.077  1.00  0.00           H  
ATOM    449 2HD  PRO A  31      70.751  28.748  62.952  1.00  0.00           H  
ATOM    450  N   SER A  32      68.314  29.373  57.880  1.00  0.00           N  
ATOM    451  CA  SER A  32      67.397  30.017  56.945  1.00  0.00           C  
ATOM    452  C   SER A  32      66.291  28.989  56.716  1.00  0.00           C  
ATOM    453  O   SER A  32      66.407  27.855  57.183  1.00  0.00           O  
ATOM    454  CB  SER A  32      68.085  30.391  55.647  1.00  0.00           C  
ATOM    455  OG  SER A  32      68.392  29.250  54.895  1.00  0.00           O  
ATOM    456  H   SER A  32      69.007  28.729  57.526  1.00  0.00           H  
ATOM    457  HA  SER A  32      67.031  30.938  57.400  1.00  0.00           H  
ATOM    458 1HB  SER A  32      67.436  31.047  55.068  1.00  0.00           H  
ATOM    459 2HB  SER A  32      68.998  30.943  55.865  1.00  0.00           H  
ATOM    460  HG  SER A  32      68.953  28.707  55.454  1.00  0.00           H  
ATOM    461  N   ILE A  33      65.231  29.365  56.013  1.00  0.00           N  
ATOM    462  CA  ILE A  33      64.200  28.398  55.674  1.00  0.00           C  
ATOM    463  C   ILE A  33      64.679  27.280  54.762  1.00  0.00           C  
ATOM    464  O   ILE A  33      64.110  26.199  54.787  1.00  0.00           O  
ATOM    465  CB  ILE A  33      63.008  29.107  55.006  1.00  0.00           C  
ATOM    466  CG1 ILE A  33      63.461  29.830  53.735  1.00  0.00           C  
ATOM    467  CG2 ILE A  33      62.359  30.083  55.975  1.00  0.00           C  
ATOM    468  CD1 ILE A  33      62.324  30.401  52.919  1.00  0.00           C  
ATOM    469  H   ILE A  33      65.128  30.322  55.706  1.00  0.00           H  
ATOM    470  HA  ILE A  33      63.884  27.896  56.588  1.00  0.00           H  
ATOM    471  HB  ILE A  33      62.268  28.367  54.701  1.00  0.00           H  
ATOM    472 1HG1 ILE A  33      64.133  30.645  54.000  1.00  0.00           H  
ATOM    473 2HG1 ILE A  33      64.019  29.139  53.102  1.00  0.00           H  
ATOM    474 1HG2 ILE A  33      61.519  30.576  55.486  1.00  0.00           H  
ATOM    475 2HG2 ILE A  33      62.003  29.543  56.852  1.00  0.00           H  
ATOM    476 3HG2 ILE A  33      63.090  30.832  56.282  1.00  0.00           H  
ATOM    477 1HD1 ILE A  33      62.723  30.897  52.035  1.00  0.00           H  
ATOM    478 2HD1 ILE A  33      61.655  29.595  52.612  1.00  0.00           H  
ATOM    479 3HD1 ILE A  33      61.771  31.123  53.520  1.00  0.00           H  
ATOM    480  N   TRP A  34      65.719  27.517  53.965  1.00  0.00           N  
ATOM    481  CA  TRP A  34      66.280  26.430  53.156  1.00  0.00           C  
ATOM    482  C   TRP A  34      67.094  25.431  53.968  1.00  0.00           C  
ATOM    483  O   TRP A  34      67.331  24.313  53.504  1.00  0.00           O  
ATOM    484  CB  TRP A  34      67.145  26.959  51.997  1.00  0.00           C  
ATOM    485  CG  TRP A  34      66.316  27.412  50.837  1.00  0.00           C  
ATOM    486  CD1 TRP A  34      65.755  28.654  50.661  1.00  0.00           C  
ATOM    487  CD2 TRP A  34      65.846  26.608  49.746  1.00  0.00           C  
ATOM    488  NE1 TRP A  34      64.970  28.665  49.534  1.00  0.00           N  
ATOM    489  CE2 TRP A  34      65.007  27.425  48.956  1.00  0.00           C  
ATOM    490  CE3 TRP A  34      66.049  25.274  49.361  1.00  0.00           C  
ATOM    491  CZ2 TRP A  34      64.370  26.959  47.806  1.00  0.00           C  
ATOM    492  CZ3 TRP A  34      65.413  24.802  48.212  1.00  0.00           C  
ATOM    493  CH2 TRP A  34      64.577  25.651  47.445  1.00  0.00           C  
ATOM    494  H   TRP A  34      66.132  28.437  53.907  1.00  0.00           H  
ATOM    495  HA  TRP A  34      65.457  25.860  52.725  1.00  0.00           H  
ATOM    496 1HB  TRP A  34      67.752  27.793  52.349  1.00  0.00           H  
ATOM    497 2HB  TRP A  34      67.826  26.176  51.664  1.00  0.00           H  
ATOM    498  HD1 TRP A  34      65.910  29.506  51.319  1.00  0.00           H  
ATOM    499  HE1 TRP A  34      64.451  29.458  49.188  1.00  0.00           H  
ATOM    500  HE3 TRP A  34      66.695  24.621  49.946  1.00  0.00           H  
ATOM    501  HZ2 TRP A  34      63.726  27.598  47.201  1.00  0.00           H  
ATOM    502  HZ3 TRP A  34      65.572  23.763  47.918  1.00  0.00           H  
ATOM    503  HH2 TRP A  34      64.090  25.258  46.552  1.00  0.00           H  
ATOM    504  N   ASP A  35      67.523  25.825  55.168  1.00  0.00           N  
ATOM    505  CA  ASP A  35      68.297  24.918  56.031  1.00  0.00           C  
ATOM    506  C   ASP A  35      67.342  23.927  56.668  1.00  0.00           C  
ATOM    507  O   ASP A  35      67.690  22.776  56.933  1.00  0.00           O  
ATOM    508  CB  ASP A  35      69.057  25.687  57.115  1.00  0.00           C  
ATOM    509  CG  ASP A  35      70.230  26.485  56.563  1.00  0.00           C  
ATOM    510  OD1 ASP A  35      70.151  27.691  56.553  1.00  0.00           O  
ATOM    511  OD2 ASP A  35      71.195  25.882  56.157  1.00  0.00           O  
ATOM    512  H   ASP A  35      67.318  26.759  55.494  1.00  0.00           H  
ATOM    513  HA  ASP A  35      69.053  24.422  55.422  1.00  0.00           H  
ATOM    514 1HB  ASP A  35      68.377  26.371  57.621  1.00  0.00           H  
ATOM    515 2HB  ASP A  35      69.433  24.987  57.862  1.00  0.00           H  
ATOM    516  N   THR A  36      66.124  24.390  56.925  1.00  0.00           N  
ATOM    517  CA  THR A  36      65.126  23.519  57.512  1.00  0.00           C  
ATOM    518  C   THR A  36      64.605  22.657  56.364  1.00  0.00           C  
ATOM    519  O   THR A  36      64.566  21.432  56.458  1.00  0.00           O  
ATOM    520  CB  THR A  36      63.983  24.302  58.184  1.00  0.00           C  
ATOM    521  OG1 THR A  36      64.515  25.124  59.232  1.00  0.00           O  
ATOM    522  CG2 THR A  36      62.953  23.347  58.768  1.00  0.00           C  
ATOM    523  H   THR A  36      65.880  25.347  56.714  1.00  0.00           H  
ATOM    524  HA  THR A  36      65.598  22.934  58.302  1.00  0.00           H  
ATOM    525  HB  THR A  36      63.499  24.943  57.448  1.00  0.00           H  
ATOM    526  HG1 THR A  36      63.800  25.611  59.649  1.00  0.00           H  
ATOM    527 1HG2 THR A  36      62.153  23.918  59.238  1.00  0.00           H  
ATOM    528 2HG2 THR A  36      62.539  22.728  57.972  1.00  0.00           H  
ATOM    529 3HG2 THR A  36      63.429  22.709  59.512  1.00  0.00           H  
ATOM    530  N   PHE A  37      64.261  23.317  55.261  1.00  0.00           N  
ATOM    531  CA  PHE A  37      63.675  22.681  54.085  1.00  0.00           C  
ATOM    532  C   PHE A  37      64.467  21.528  53.463  1.00  0.00           C  
ATOM    533  O   PHE A  37      63.886  20.512  53.093  1.00  0.00           O  
ATOM    534  CB  PHE A  37      63.441  23.738  53.008  1.00  0.00           C  
ATOM    535  CG  PHE A  37      62.782  23.218  51.769  1.00  0.00           C  
ATOM    536  CD1 PHE A  37      61.419  22.963  51.748  1.00  0.00           C  
ATOM    537  CD2 PHE A  37      63.518  23.027  50.606  1.00  0.00           C  
ATOM    538  CE1 PHE A  37      60.790  22.531  50.582  1.00  0.00           C  
ATOM    539  CE2 PHE A  37      62.893  22.592  49.430  1.00  0.00           C  
ATOM    540  CZ  PHE A  37      61.530  22.346  49.420  1.00  0.00           C  
ATOM    541  H   PHE A  37      64.421  24.314  55.253  1.00  0.00           H  
ATOM    542  HA  PHE A  37      62.719  22.239  54.371  1.00  0.00           H  
ATOM    543 1HB  PHE A  37      62.817  24.535  53.411  1.00  0.00           H  
ATOM    544 2HB  PHE A  37      64.394  24.182  52.721  1.00  0.00           H  
ATOM    545  HD1 PHE A  37      60.837  23.105  52.658  1.00  0.00           H  
ATOM    546  HD2 PHE A  37      64.591  23.220  50.613  1.00  0.00           H  
ATOM    547  HE1 PHE A  37      59.718  22.337  50.582  1.00  0.00           H  
ATOM    548  HE2 PHE A  37      63.478  22.448  48.524  1.00  0.00           H  
ATOM    549  HZ  PHE A  37      61.039  22.009  48.509  1.00  0.00           H  
ATOM    550  N   CYS A  38      65.780  21.703  53.333  1.00  0.00           N  
ATOM    551  CA  CYS A  38      66.642  20.711  52.710  1.00  0.00           C  
ATOM    552  C   CYS A  38      66.705  19.428  53.527  1.00  0.00           C  
ATOM    553  O   CYS A  38      67.094  18.369  53.027  1.00  0.00           O  
ATOM    554  CB  CYS A  38      68.056  21.267  52.537  1.00  0.00           C  
ATOM    555  SG  CYS A  38      68.987  21.409  54.080  1.00  0.00           S  
ATOM    556  H   CYS A  38      66.187  22.559  53.681  1.00  0.00           H  
ATOM    557  HA  CYS A  38      66.226  20.455  51.735  1.00  0.00           H  
ATOM    558 1HB  CYS A  38      68.619  20.623  51.860  1.00  0.00           H  
ATOM    559 2HB  CYS A  38      68.004  22.256  52.081  1.00  0.00           H  
ATOM    560  N   GLN A  39      66.287  19.523  54.780  1.00  0.00           N  
ATOM    561  CA  GLN A  39      66.264  18.372  55.652  1.00  0.00           C  
ATOM    562  C   GLN A  39      65.024  17.495  55.523  1.00  0.00           C  
ATOM    563  O   GLN A  39      64.994  16.384  56.056  1.00  0.00           O  
ATOM    564  CB  GLN A  39      66.405  18.838  57.104  1.00  0.00           C  
ATOM    565  CG  GLN A  39      67.748  19.470  57.427  1.00  0.00           C  
ATOM    566  CD  GLN A  39      67.833  19.947  58.864  1.00  0.00           C  
ATOM    567  OE1 GLN A  39      67.761  19.148  59.803  1.00  0.00           O  
ATOM    568  NE2 GLN A  39      67.986  21.253  59.045  1.00  0.00           N  
ATOM    569  H   GLN A  39      65.977  20.416  55.136  1.00  0.00           H  
ATOM    570  HA  GLN A  39      67.086  17.712  55.374  1.00  0.00           H  
ATOM    571 1HB  GLN A  39      65.627  19.567  57.329  1.00  0.00           H  
ATOM    572 2HB  GLN A  39      66.263  17.990  57.773  1.00  0.00           H  
ATOM    573 1HG  GLN A  39      68.534  18.732  57.265  1.00  0.00           H  
ATOM    574 2HG  GLN A  39      67.901  20.328  56.772  1.00  0.00           H  
ATOM    575 1HE2 GLN A  39      68.048  21.627  59.972  1.00  0.00           H  
ATOM    576 2HE2 GLN A  39      68.040  21.865  58.256  1.00  0.00           H  
ATOM    577  N   ILE A  40      64.004  17.971  54.815  1.00  0.00           N  
ATOM    578  CA  ILE A  40      62.790  17.174  54.634  1.00  0.00           C  
ATOM    579  C   ILE A  40      62.979  16.129  53.542  1.00  0.00           C  
ATOM    580  O   ILE A  40      63.269  16.464  52.391  1.00  0.00           O  
ATOM    581  CB  ILE A  40      61.615  18.065  54.259  1.00  0.00           C  
ATOM    582  CG1 ILE A  40      61.392  19.061  55.394  1.00  0.00           C  
ATOM    583  CG2 ILE A  40      60.371  17.210  53.980  1.00  0.00           C  
ATOM    584  CD1 ILE A  40      60.459  20.165  55.047  1.00  0.00           C  
ATOM    585  H   ILE A  40      64.058  18.888  54.396  1.00  0.00           H  
ATOM    586  HA  ILE A  40      62.561  16.675  55.575  1.00  0.00           H  
ATOM    587  HB  ILE A  40      61.863  18.636  53.365  1.00  0.00           H  
ATOM    588 1HG1 ILE A  40      60.994  18.539  56.263  1.00  0.00           H  
ATOM    589 2HG1 ILE A  40      62.347  19.500  55.686  1.00  0.00           H  
ATOM    590 1HG2 ILE A  40      59.536  17.859  53.714  1.00  0.00           H  
ATOM    591 2HG2 ILE A  40      60.575  16.527  53.158  1.00  0.00           H  
ATOM    592 3HG2 ILE A  40      60.115  16.638  54.873  1.00  0.00           H  
ATOM    593 1HD1 ILE A  40      60.352  20.833  55.902  1.00  0.00           H  
ATOM    594 2HD1 ILE A  40      60.857  20.724  54.199  1.00  0.00           H  
ATOM    595 3HD1 ILE A  40      59.487  19.751  54.785  1.00  0.00           H  
ATOM    596  N   PRO A  41      62.793  14.845  53.878  1.00  0.00           N  
ATOM    597  CA  PRO A  41      62.986  13.793  52.876  1.00  0.00           C  
ATOM    598  C   PRO A  41      62.198  13.947  51.579  1.00  0.00           C  
ATOM    599  O   PRO A  41      60.975  14.083  51.597  1.00  0.00           O  
ATOM    600  CB  PRO A  41      62.529  12.546  53.640  1.00  0.00           C  
ATOM    601  CG  PRO A  41      62.802  12.872  55.068  1.00  0.00           C  
ATOM    602  CD  PRO A  41      62.443  14.329  55.197  1.00  0.00           C  
ATOM    603  HA  PRO A  41      64.042  13.775  52.570  1.00  0.00           H  
ATOM    604 1HB  PRO A  41      61.464  12.354  53.443  1.00  0.00           H  
ATOM    605 2HB  PRO A  41      63.085  11.665  53.289  1.00  0.00           H  
ATOM    606 1HG  PRO A  41      62.201  12.228  55.727  1.00  0.00           H  
ATOM    607 2HG  PRO A  41      63.857  12.674  55.308  1.00  0.00           H  
ATOM    608 1HD  PRO A  41      61.366  14.424  55.399  1.00  0.00           H  
ATOM    609 2HD  PRO A  41      63.032  14.783  56.007  1.00  0.00           H  
ATOM    610  N   GLY A  42      62.918  13.934  50.461  1.00  0.00           N  
ATOM    611  CA  GLY A  42      62.283  14.051  49.163  1.00  0.00           C  
ATOM    612  C   GLY A  42      62.140  15.455  48.620  1.00  0.00           C  
ATOM    613  O   GLY A  42      61.660  15.618  47.506  1.00  0.00           O  
ATOM    614  H   GLY A  42      63.922  13.841  50.511  1.00  0.00           H  
ATOM    615 1HA  GLY A  42      62.849  13.478  48.429  1.00  0.00           H  
ATOM    616 2HA  GLY A  42      61.284  13.619  49.207  1.00  0.00           H  
ATOM    617  N   LYS A  43      62.555  16.470  49.367  1.00  0.00           N  
ATOM    618  CA  LYS A  43      62.426  17.846  48.871  1.00  0.00           C  
ATOM    619  C   LYS A  43      63.579  18.284  47.972  1.00  0.00           C  
ATOM    620  O   LYS A  43      63.382  19.053  47.032  1.00  0.00           O  
ATOM    621  CB  LYS A  43      62.305  18.816  50.048  1.00  0.00           C  
ATOM    622  CG  LYS A  43      60.981  18.734  50.796  1.00  0.00           C  
ATOM    623  CD  LYS A  43      59.807  19.038  49.877  1.00  0.00           C  
ATOM    624  CE  LYS A  43      58.501  19.117  50.653  1.00  0.00           C  
ATOM    625  NZ  LYS A  43      57.332  19.327  49.756  1.00  0.00           N  
ATOM    626  H   LYS A  43      62.961  16.312  50.278  1.00  0.00           H  
ATOM    627  HA  LYS A  43      61.524  17.911  48.261  1.00  0.00           H  
ATOM    628 1HB  LYS A  43      63.106  18.623  50.762  1.00  0.00           H  
ATOM    629 2HB  LYS A  43      62.425  19.839  49.690  1.00  0.00           H  
ATOM    630 1HG  LYS A  43      60.858  17.733  51.210  1.00  0.00           H  
ATOM    631 2HG  LYS A  43      60.983  19.450  51.618  1.00  0.00           H  
ATOM    632 1HD  LYS A  43      59.978  19.989  49.371  1.00  0.00           H  
ATOM    633 2HD  LYS A  43      59.723  18.255  49.123  1.00  0.00           H  
ATOM    634 1HE  LYS A  43      58.354  18.194  51.212  1.00  0.00           H  
ATOM    635 2HE  LYS A  43      58.550  19.942  51.364  1.00  0.00           H  
ATOM    636 1HZ  LYS A  43      56.488  19.374  50.309  1.00  0.00           H  
ATOM    637 2HZ  LYS A  43      57.449  20.191  49.247  1.00  0.00           H  
ATOM    638 3HZ  LYS A  43      57.265  18.558  49.105  1.00  0.00           H  
ATOM    639  N   VAL A  44      64.775  17.779  48.270  1.00  0.00           N  
ATOM    640  CA  VAL A  44      65.977  18.085  47.493  1.00  0.00           C  
ATOM    641  C   VAL A  44      66.658  16.810  47.052  1.00  0.00           C  
ATOM    642  O   VAL A  44      66.841  15.901  47.856  1.00  0.00           O  
ATOM    643  CB  VAL A  44      66.963  18.929  48.323  1.00  0.00           C  
ATOM    644  CG1 VAL A  44      68.224  19.213  47.522  1.00  0.00           C  
ATOM    645  CG2 VAL A  44      66.297  20.225  48.758  1.00  0.00           C  
ATOM    646  H   VAL A  44      64.848  17.160  49.066  1.00  0.00           H  
ATOM    647  HA  VAL A  44      65.694  18.724  46.656  1.00  0.00           H  
ATOM    648  HB  VAL A  44      67.263  18.359  49.203  1.00  0.00           H  
ATOM    649 1HG1 VAL A  44      68.911  19.811  48.124  1.00  0.00           H  
ATOM    650 2HG1 VAL A  44      68.704  18.273  47.253  1.00  0.00           H  
ATOM    651 3HG1 VAL A  44      67.965  19.763  46.617  1.00  0.00           H  
ATOM    652 1HG2 VAL A  44      67.000  20.817  49.346  1.00  0.00           H  
ATOM    653 2HG2 VAL A  44      65.992  20.791  47.878  1.00  0.00           H  
ATOM    654 3HG2 VAL A  44      65.420  19.997  49.365  1.00  0.00           H  
ATOM    655  N   ILE A  45      67.073  16.745  45.795  1.00  0.00           N  
ATOM    656  CA  ILE A  45      67.746  15.554  45.297  1.00  0.00           C  
ATOM    657  C   ILE A  45      68.974  15.161  46.118  1.00  0.00           C  
ATOM    658  O   ILE A  45      69.867  15.974  46.396  1.00  0.00           O  
ATOM    659  CB  ILE A  45      68.168  15.757  43.830  1.00  0.00           C  
ATOM    660  CG1 ILE A  45      66.934  15.892  42.934  1.00  0.00           C  
ATOM    661  CG2 ILE A  45      69.044  14.605  43.364  1.00  0.00           C  
ATOM    662  CD1 ILE A  45      67.257  16.218  41.493  1.00  0.00           C  
ATOM    663  H   ILE A  45      66.925  17.524  45.169  1.00  0.00           H  
ATOM    664  HA  ILE A  45      67.062  14.710  45.379  1.00  0.00           H  
ATOM    665  HB  ILE A  45      68.727  16.688  43.738  1.00  0.00           H  
ATOM    666 1HG1 ILE A  45      66.366  14.963  42.954  1.00  0.00           H  
ATOM    667 2HG1 ILE A  45      66.286  16.679  43.323  1.00  0.00           H  
ATOM    668 1HG2 ILE A  45      69.333  14.765  42.325  1.00  0.00           H  
ATOM    669 2HG2 ILE A  45      69.938  14.554  43.984  1.00  0.00           H  
ATOM    670 3HG2 ILE A  45      68.491  13.669  43.447  1.00  0.00           H  
ATOM    671 1HD1 ILE A  45      66.332  16.298  40.922  1.00  0.00           H  
ATOM    672 2HD1 ILE A  45      67.796  17.165  41.447  1.00  0.00           H  
ATOM    673 3HD1 ILE A  45      67.876  15.427  41.072  1.00  0.00           H  
ATOM    674  N   GLY A  46      68.986  13.899  46.529  1.00  0.00           N  
ATOM    675  CA  GLY A  46      70.095  13.366  47.301  1.00  0.00           C  
ATOM    676  C   GLY A  46      70.106  13.826  48.750  1.00  0.00           C  
ATOM    677  O   GLY A  46      71.013  13.489  49.510  1.00  0.00           O  
ATOM    678  H   GLY A  46      68.210  13.294  46.302  1.00  0.00           H  
ATOM    679 1HA  GLY A  46      70.059  12.277  47.285  1.00  0.00           H  
ATOM    680 2HA  GLY A  46      71.036  13.663  46.839  1.00  0.00           H  
ATOM    681  N   GLY A  47      69.096  14.589  49.147  1.00  0.00           N  
ATOM    682  CA  GLY A  47      69.078  15.128  50.499  1.00  0.00           C  
ATOM    683  C   GLY A  47      70.073  16.258  50.695  1.00  0.00           C  
ATOM    684  O   GLY A  47      70.402  16.616  51.819  1.00  0.00           O  
ATOM    685  H   GLY A  47      68.332  14.805  48.522  1.00  0.00           H  
ATOM    686 1HA  GLY A  47      68.078  15.494  50.732  1.00  0.00           H  
ATOM    687 2HA  GLY A  47      69.303  14.333  51.209  1.00  0.00           H  
ATOM    688  N   ASP A  48      70.546  16.831  49.596  1.00  0.00           N  
ATOM    689  CA  ASP A  48      71.557  17.884  49.656  1.00  0.00           C  
ATOM    690  C   ASP A  48      71.059  19.124  50.365  1.00  0.00           C  
ATOM    691  O   ASP A  48      69.884  19.499  50.254  1.00  0.00           O  
ATOM    692  CB  ASP A  48      72.017  18.262  48.246  1.00  0.00           C  
ATOM    693  CG  ASP A  48      72.684  17.107  47.511  1.00  0.00           C  
ATOM    694  OD1 ASP A  48      72.921  16.094  48.127  1.00  0.00           O  
ATOM    695  OD2 ASP A  48      72.950  17.248  46.341  1.00  0.00           O  
ATOM    696  H   ASP A  48      70.199  16.533  48.696  1.00  0.00           H  
ATOM    697  HA  ASP A  48      72.421  17.503  50.201  1.00  0.00           H  
ATOM    698 1HB  ASP A  48      71.160  18.599  47.662  1.00  0.00           H  
ATOM    699 2HB  ASP A  48      72.721  19.092  48.303  1.00  0.00           H  
ATOM    700  N   CYS A  49      71.982  19.764  51.077  1.00  0.00           N  
ATOM    701  CA  CYS A  49      71.728  21.028  51.746  1.00  0.00           C  
ATOM    702  C   CYS A  49      72.776  22.044  51.305  1.00  0.00           C  
ATOM    703  O   CYS A  49      73.725  21.701  50.598  1.00  0.00           O  
ATOM    704  CB  CYS A  49      71.767  20.865  53.266  1.00  0.00           C  
ATOM    705  SG  CYS A  49      70.381  19.922  53.944  1.00  0.00           S  
ATOM    706  H   CYS A  49      72.897  19.344  51.151  1.00  0.00           H  
ATOM    707  HA  CYS A  49      70.731  21.372  51.470  1.00  0.00           H  
ATOM    708 1HB  CYS A  49      72.690  20.361  53.554  1.00  0.00           H  
ATOM    709 2HB  CYS A  49      71.771  21.847  53.737  1.00  0.00           H  
ATOM    710  N   GLY A  50      72.607  23.296  51.722  1.00  0.00           N  
ATOM    711  CA  GLY A  50      73.580  24.334  51.392  1.00  0.00           C  
ATOM    712  C   GLY A  50      74.677  24.419  52.428  1.00  0.00           C  
ATOM    713  O   GLY A  50      75.426  25.398  52.525  1.00  0.00           O  
ATOM    714  H   GLY A  50      71.796  23.538  52.274  1.00  0.00           H  
ATOM    715 1HA  GLY A  50      74.017  24.127  50.416  1.00  0.00           H  
ATOM    716 2HA  GLY A  50      73.074  25.296  51.320  1.00  0.00           H  
ATOM    717  N   ASP A  51      74.784  23.394  53.276  1.00  0.00           N  
ATOM    718  CA  ASP A  51      75.912  23.258  54.179  1.00  0.00           C  
ATOM    719  C   ASP A  51      77.191  23.170  53.360  1.00  0.00           C  
ATOM    720  O   ASP A  51      77.373  22.236  52.571  1.00  0.00           O  
ATOM    721  CB  ASP A  51      75.762  22.021  55.067  1.00  0.00           C  
ATOM    722  CG  ASP A  51      76.861  21.907  56.116  1.00  0.00           C  
ATOM    723  OD1 ASP A  51      77.784  22.684  56.067  1.00  0.00           O  
ATOM    724  OD2 ASP A  51      76.765  21.044  56.956  1.00  0.00           O  
ATOM    725  H   ASP A  51      74.067  22.682  53.274  1.00  0.00           H  
ATOM    726  HA  ASP A  51      75.932  24.125  54.840  1.00  0.00           H  
ATOM    727 1HB  ASP A  51      74.798  22.051  55.574  1.00  0.00           H  
ATOM    728 2HB  ASP A  51      75.778  21.124  54.447  1.00  0.00           H  
ATOM    729  N   VAL A  52      78.117  24.125  53.511  1.00  0.00           N  
ATOM    730  CA  VAL A  52      79.421  24.258  52.852  1.00  0.00           C  
ATOM    731  C   VAL A  52      79.280  24.804  51.424  1.00  0.00           C  
ATOM    732  O   VAL A  52      79.885  25.820  51.076  1.00  0.00           O  
ATOM    733  CB  VAL A  52      80.134  22.894  52.806  1.00  0.00           C  
ATOM    734  CG1 VAL A  52      81.417  22.990  51.994  1.00  0.00           C  
ATOM    735  CG2 VAL A  52      80.425  22.414  54.220  1.00  0.00           C  
ATOM    736  H   VAL A  52      77.815  24.843  54.153  1.00  0.00           H  
ATOM    737  HA  VAL A  52      80.028  24.960  53.423  1.00  0.00           H  
ATOM    738  HB  VAL A  52      79.489  22.173  52.303  1.00  0.00           H  
ATOM    739 1HG1 VAL A  52      81.908  22.017  51.972  1.00  0.00           H  
ATOM    740 2HG1 VAL A  52      81.181  23.300  50.976  1.00  0.00           H  
ATOM    741 3HG1 VAL A  52      82.083  23.721  52.452  1.00  0.00           H  
ATOM    742 1HG2 VAL A  52      80.929  21.449  54.180  1.00  0.00           H  
ATOM    743 2HG2 VAL A  52      81.066  23.137  54.725  1.00  0.00           H  
ATOM    744 3HG2 VAL A  52      79.489  22.312  54.769  1.00  0.00           H  
ATOM    745  N   ALA A  53      78.478  24.132  50.606  1.00  0.00           N  
ATOM    746  CA  ALA A  53      78.271  24.556  49.239  1.00  0.00           C  
ATOM    747  C   ALA A  53      79.652  24.764  48.603  1.00  0.00           C  
ATOM    748  O   ALA A  53      80.423  23.801  48.476  1.00  0.00           O  
ATOM    749  CB  ALA A  53      77.449  25.843  49.215  1.00  0.00           C  
ATOM    750  H   ALA A  53      78.000  23.308  50.943  1.00  0.00           H  
ATOM    751  HA  ALA A  53      77.723  23.770  48.720  1.00  0.00           H  
ATOM    752 1HB  ALA A  53      77.296  26.159  48.183  1.00  0.00           H  
ATOM    753 2HB  ALA A  53      76.482  25.666  49.687  1.00  0.00           H  
ATOM    754 3HB  ALA A  53      77.979  26.624  49.758  1.00  0.00           H  
ATOM    755  N   CYS A  54      79.984  26.034  48.213  1.00  0.00           N  
ATOM    756  CA  CYS A  54      81.255  26.323  47.530  1.00  0.00           C  
ATOM    757  C   CYS A  54      82.240  26.903  48.536  1.00  0.00           C  
ATOM    758  O   CYS A  54      83.411  27.157  48.217  1.00  0.00           O  
ATOM    759  CB  CYS A  54      81.058  27.309  46.379  1.00  0.00           C  
ATOM    760  SG  CYS A  54      79.916  26.732  45.099  1.00  0.00           S  
ATOM    761  H   CYS A  54      79.372  26.799  48.459  1.00  0.00           H  
ATOM    762  HA  CYS A  54      81.619  25.403  47.071  1.00  0.00           H  
ATOM    763 1HB  CYS A  54      80.678  28.253  46.769  1.00  0.00           H  
ATOM    764 2HB  CYS A  54      82.018  27.514  45.906  1.00  0.00           H  
ATOM    765  HG  CYS A  54      80.022  27.806  44.324  1.00  0.00           H  
ATOM    766  N   ASP A  55      81.758  27.087  49.724  1.00  0.00           N  
ATOM    767  CA  ASP A  55      82.567  27.673  50.789  1.00  0.00           C  
ATOM    768  C   ASP A  55      83.055  29.084  50.418  1.00  0.00           C  
ATOM    769  O   ASP A  55      84.183  29.473  50.743  1.00  0.00           O  
ATOM    770  CB  ASP A  55      83.766  26.775  51.098  1.00  0.00           C  
ATOM    771  CG  ASP A  55      84.401  27.076  52.448  1.00  0.00           C  
ATOM    772  OD1 ASP A  55      83.725  27.614  53.294  1.00  0.00           O  
ATOM    773  OD2 ASP A  55      85.556  26.767  52.622  1.00  0.00           O  
ATOM    774  H   ASP A  55      80.812  26.799  49.927  1.00  0.00           H  
ATOM    775  HA  ASP A  55      81.952  27.756  51.685  1.00  0.00           H  
ATOM    776 1HB  ASP A  55      83.452  25.731  51.086  1.00  0.00           H  
ATOM    777 2HB  ASP A  55      84.523  26.898  50.321  1.00  0.00           H  
ATOM    778  N   HIS A  56      82.201  29.842  49.733  1.00  0.00           N  
ATOM    779  CA  HIS A  56      82.535  31.211  49.335  1.00  0.00           C  
ATOM    780  C   HIS A  56      82.819  32.066  50.573  1.00  0.00           C  
ATOM    781  O   HIS A  56      83.590  33.027  50.503  1.00  0.00           O  
ATOM    782  CB  HIS A  56      81.400  31.835  48.517  1.00  0.00           C  
ATOM    783  CG  HIS A  56      81.706  33.214  48.017  1.00  0.00           C  
ATOM    784  ND1 HIS A  56      82.636  33.456  47.027  1.00  0.00           N  
ATOM    785  CD2 HIS A  56      81.208  34.421  48.370  1.00  0.00           C  
ATOM    786  CE1 HIS A  56      82.693  34.757  46.793  1.00  0.00           C  
ATOM    787  NE2 HIS A  56      81.839  35.362  47.596  1.00  0.00           N  
ATOM    788  H   HIS A  56      81.300  29.462  49.482  1.00  0.00           H  
ATOM    789  HA  HIS A  56      83.436  31.202  48.723  1.00  0.00           H  
ATOM    790 1HB  HIS A  56      81.179  31.202  47.657  1.00  0.00           H  
ATOM    791 2HB  HIS A  56      80.497  31.886  49.126  1.00  0.00           H  
ATOM    792  HD1 HIS A  56      83.131  32.767  46.499  1.00  0.00           H  
ATOM    793  HD2 HIS A  56      80.460  34.728  49.103  1.00  0.00           H  
ATOM    794  HE1 HIS A  56      83.372  35.154  46.038  1.00  0.00           H  
ATOM    795  N   PHE A  57      82.203  31.703  51.701  1.00  0.00           N  
ATOM    796  CA  PHE A  57      82.417  32.405  52.969  1.00  0.00           C  
ATOM    797  C   PHE A  57      83.930  32.453  53.255  1.00  0.00           C  
ATOM    798  O   PHE A  57      84.431  33.463  53.729  1.00  0.00           O  
ATOM    799  CB  PHE A  57      81.678  31.709  54.114  1.00  0.00           C  
ATOM    800  CG  PHE A  57      81.836  32.393  55.441  1.00  0.00           C  
ATOM    801  CD1 PHE A  57      81.110  33.537  55.739  1.00  0.00           C  
ATOM    802  CD2 PHE A  57      82.710  31.896  56.396  1.00  0.00           C  
ATOM    803  CE1 PHE A  57      81.254  34.168  56.960  1.00  0.00           C  
ATOM    804  CE2 PHE A  57      82.855  32.523  57.618  1.00  0.00           C  
ATOM    805  CZ  PHE A  57      82.126  33.661  57.900  1.00  0.00           C  
ATOM    806  H   PHE A  57      81.568  30.918  51.675  1.00  0.00           H  
ATOM    807  HA  PHE A  57      82.019  33.415  52.877  1.00  0.00           H  
ATOM    808 1HB  PHE A  57      80.615  31.657  53.882  1.00  0.00           H  
ATOM    809 2HB  PHE A  57      82.042  30.687  54.213  1.00  0.00           H  
ATOM    810  HD1 PHE A  57      80.419  33.937  54.996  1.00  0.00           H  
ATOM    811  HD2 PHE A  57      83.286  30.997  56.172  1.00  0.00           H  
ATOM    812  HE1 PHE A  57      80.677  35.066  57.181  1.00  0.00           H  
ATOM    813  HE2 PHE A  57      83.546  32.121  58.359  1.00  0.00           H  
ATOM    814  HZ  PHE A  57      82.241  34.158  58.862  1.00  0.00           H  
ATOM    815  N   HIS A  58      84.654  31.365  52.943  1.00  0.00           N  
ATOM    816  CA  HIS A  58      86.089  31.362  53.193  1.00  0.00           C  
ATOM    817  C   HIS A  58      86.961  31.680  51.968  1.00  0.00           C  
ATOM    818  O   HIS A  58      88.060  32.203  52.115  1.00  0.00           O  
ATOM    819  CB  HIS A  58      86.504  30.001  53.761  1.00  0.00           C  
ATOM    820  CG  HIS A  58      85.983  29.742  55.141  1.00  0.00           C  
ATOM    821  ND1 HIS A  58      84.921  28.898  55.388  1.00  0.00           N  
ATOM    822  CD2 HIS A  58      86.378  30.213  56.346  1.00  0.00           C  
ATOM    823  CE1 HIS A  58      84.685  28.863  56.688  1.00  0.00           C  
ATOM    824  NE2 HIS A  58      85.555  29.652  57.291  1.00  0.00           N  
ATOM    825  H   HIS A  58      84.226  30.550  52.526  1.00  0.00           H  
ATOM    826  HA  HIS A  58      86.334  32.143  53.912  1.00  0.00           H  
ATOM    827 1HB  HIS A  58      86.144  29.208  53.105  1.00  0.00           H  
ATOM    828 2HB  HIS A  58      87.591  29.934  53.788  1.00  0.00           H  
ATOM    829  HD1 HIS A  58      84.447  28.330  54.715  1.00  0.00           H  
ATOM    830  HD2 HIS A  58      87.169  30.901  56.650  1.00  0.00           H  
ATOM    831  HE1 HIS A  58      83.880  28.248  57.089  1.00  0.00           H  
ATOM    832  N   HIS A  59      86.475  31.363  50.769  1.00  0.00           N  
ATOM    833  CA  HIS A  59      87.236  31.538  49.526  1.00  0.00           C  
ATOM    834  C   HIS A  59      86.854  32.792  48.723  1.00  0.00           C  
ATOM    835  O   HIS A  59      87.266  32.941  47.570  1.00  0.00           O  
ATOM    836  CB  HIS A  59      87.063  30.304  48.635  1.00  0.00           C  
ATOM    837  CG  HIS A  59      87.799  29.097  49.129  1.00  0.00           C  
ATOM    838  ND1 HIS A  59      89.145  28.902  48.901  1.00  0.00           N  
ATOM    839  CD2 HIS A  59      87.377  28.024  49.838  1.00  0.00           C  
ATOM    840  CE1 HIS A  59      89.520  27.759  49.450  1.00  0.00           C  
ATOM    841  NE2 HIS A  59      88.466  27.208  50.024  1.00  0.00           N  
ATOM    842  H   HIS A  59      85.539  30.987  50.725  1.00  0.00           H  
ATOM    843  HA  HIS A  59      88.297  31.630  49.759  1.00  0.00           H  
ATOM    844 1HB  HIS A  59      86.004  30.052  48.563  1.00  0.00           H  
ATOM    845 2HB  HIS A  59      87.415  30.530  47.629  1.00  0.00           H  
ATOM    846  HD1 HIS A  59      89.771  29.550  48.466  1.00  0.00           H  
ATOM    847  HD2 HIS A  59      86.406  27.738  50.242  1.00  0.00           H  
ATOM    848  HE1 HIS A  59      90.554  27.423  49.380  1.00  0.00           H  
ATOM    849  N   PHE A  60      86.081  33.692  49.319  1.00  0.00           N  
ATOM    850  CA  PHE A  60      85.648  34.886  48.606  1.00  0.00           C  
ATOM    851  C   PHE A  60      86.745  35.777  48.009  1.00  0.00           C  
ATOM    852  O   PHE A  60      86.568  36.314  46.916  1.00  0.00           O  
ATOM    853  CB  PHE A  60      84.700  35.731  49.480  1.00  0.00           C  
ATOM    854  CG  PHE A  60      85.385  36.534  50.559  1.00  0.00           C  
ATOM    855  CD1 PHE A  60      85.668  35.967  51.800  1.00  0.00           C  
ATOM    856  CD2 PHE A  60      85.737  37.867  50.327  1.00  0.00           C  
ATOM    857  CE1 PHE A  60      86.292  36.707  52.796  1.00  0.00           C  
ATOM    858  CE2 PHE A  60      86.359  38.617  51.316  1.00  0.00           C  
ATOM    859  CZ  PHE A  60      86.641  38.036  52.558  1.00  0.00           C  
ATOM    860  H   PHE A  60      85.786  33.556  50.276  1.00  0.00           H  
ATOM    861  HA  PHE A  60      85.109  34.577  47.709  1.00  0.00           H  
ATOM    862 1HB  PHE A  60      84.148  36.426  48.850  1.00  0.00           H  
ATOM    863 2HB  PHE A  60      83.974  35.079  49.963  1.00  0.00           H  
ATOM    864  HD1 PHE A  60      85.395  34.928  51.985  1.00  0.00           H  
ATOM    865  HD2 PHE A  60      85.516  38.317  49.359  1.00  0.00           H  
ATOM    866  HE1 PHE A  60      86.508  36.248  53.761  1.00  0.00           H  
ATOM    867  HE2 PHE A  60      86.627  39.656  51.127  1.00  0.00           H  
ATOM    868  HZ  PHE A  60      87.130  38.621  53.335  1.00  0.00           H  
ATOM    869  N   LYS A  61      87.872  35.923  48.702  1.00  0.00           N  
ATOM    870  CA  LYS A  61      88.971  36.764  48.220  1.00  0.00           C  
ATOM    871  C   LYS A  61      89.573  36.187  46.933  1.00  0.00           C  
ATOM    872  O   LYS A  61      89.924  36.925  46.007  1.00  0.00           O  
ATOM    873  CB  LYS A  61      90.051  36.905  49.293  1.00  0.00           C  
ATOM    874  CG  LYS A  61      89.641  37.750  50.492  1.00  0.00           C  
ATOM    875  CD  LYS A  61      90.759  37.828  51.522  1.00  0.00           C  
ATOM    876  CE  LYS A  61      90.347  38.664  52.724  1.00  0.00           C  
ATOM    877  NZ  LYS A  61      91.417  38.718  53.757  1.00  0.00           N  
ATOM    878  H   LYS A  61      87.973  35.441  49.584  1.00  0.00           H  
ATOM    879  HA  LYS A  61      88.578  37.760  48.011  1.00  0.00           H  
ATOM    880 1HB  LYS A  61      90.330  35.917  49.661  1.00  0.00           H  
ATOM    881 2HB  LYS A  61      90.943  37.355  48.856  1.00  0.00           H  
ATOM    882 1HG  LYS A  61      89.395  38.759  50.159  1.00  0.00           H  
ATOM    883 2HG  LYS A  61      88.758  37.314  50.959  1.00  0.00           H  
ATOM    884 1HD  LYS A  61      91.014  36.822  51.859  1.00  0.00           H  
ATOM    885 2HD  LYS A  61      91.642  38.274  51.066  1.00  0.00           H  
ATOM    886 1HE  LYS A  61      90.120  39.679  52.401  1.00  0.00           H  
ATOM    887 2HE  LYS A  61      89.448  38.240  53.172  1.00  0.00           H  
ATOM    888 1HZ  LYS A  61      91.105  39.280  54.537  1.00  0.00           H  
ATOM    889 2HZ  LYS A  61      91.622  37.782  54.079  1.00  0.00           H  
ATOM    890 3HZ  LYS A  61      92.249  39.127  53.359  1.00  0.00           H  
ATOM    891  N   GLU A  62      89.694  34.866  46.890  1.00  0.00           N  
ATOM    892  CA  GLU A  62      90.214  34.189  45.719  1.00  0.00           C  
ATOM    893  C   GLU A  62      89.201  34.292  44.580  1.00  0.00           C  
ATOM    894  O   GLU A  62      89.577  34.578  43.443  1.00  0.00           O  
ATOM    895  CB  GLU A  62      90.520  32.723  46.033  1.00  0.00           C  
ATOM    896  CG  GLU A  62      91.698  32.514  46.974  1.00  0.00           C  
ATOM    897  CD  GLU A  62      91.924  31.067  47.315  1.00  0.00           C  
ATOM    898  OE1 GLU A  62      90.964  30.341  47.409  1.00  0.00           O  
ATOM    899  OE2 GLU A  62      93.059  30.687  47.482  1.00  0.00           O  
ATOM    900  H   GLU A  62      89.416  34.318  47.692  1.00  0.00           H  
ATOM    901  HA  GLU A  62      91.156  34.660  45.437  1.00  0.00           H  
ATOM    902 1HB  GLU A  62      89.644  32.257  46.485  1.00  0.00           H  
ATOM    903 2HB  GLU A  62      90.733  32.189  45.107  1.00  0.00           H  
ATOM    904 1HG  GLU A  62      92.598  32.910  46.506  1.00  0.00           H  
ATOM    905 2HG  GLU A  62      91.521  33.075  47.891  1.00  0.00           H  
ATOM    906  N   ASP A  63      87.921  34.077  44.885  1.00  0.00           N  
ATOM    907  CA  ASP A  63      86.887  34.062  43.847  1.00  0.00           C  
ATOM    908  C   ASP A  63      86.759  35.418  43.134  1.00  0.00           C  
ATOM    909  O   ASP A  63      86.563  35.456  41.919  1.00  0.00           O  
ATOM    910  CB  ASP A  63      85.537  33.672  44.453  1.00  0.00           C  
ATOM    911  CG  ASP A  63      85.462  32.201  44.836  1.00  0.00           C  
ATOM    912  OD1 ASP A  63      86.255  31.436  44.340  1.00  0.00           O  
ATOM    913  OD2 ASP A  63      84.612  31.855  45.622  1.00  0.00           O  
ATOM    914  H   ASP A  63      87.654  33.922  45.847  1.00  0.00           H  
ATOM    915  HA  ASP A  63      87.170  33.331  43.088  1.00  0.00           H  
ATOM    916 1HB  ASP A  63      85.349  34.274  45.342  1.00  0.00           H  
ATOM    917 2HB  ASP A  63      84.741  33.888  43.738  1.00  0.00           H  
ATOM    918  N   VAL A  64      86.853  36.525  43.872  1.00  0.00           N  
ATOM    919  CA  VAL A  64      86.657  37.837  43.261  1.00  0.00           C  
ATOM    920  C   VAL A  64      87.907  38.191  42.440  1.00  0.00           C  
ATOM    921  O   VAL A  64      87.815  38.880  41.422  1.00  0.00           O  
ATOM    922  CB  VAL A  64      86.408  38.911  44.337  1.00  0.00           C  
ATOM    923  CG1 VAL A  64      86.366  40.295  43.708  1.00  0.00           C  
ATOM    924  CG2 VAL A  64      85.112  38.614  45.075  1.00  0.00           C  
ATOM    925  H   VAL A  64      87.059  36.469  44.859  1.00  0.00           H  
ATOM    926  HA  VAL A  64      85.795  37.784  42.596  1.00  0.00           H  
ATOM    927  HB  VAL A  64      87.239  38.904  45.043  1.00  0.00           H  
ATOM    928 1HG1 VAL A  64      86.190  41.042  44.483  1.00  0.00           H  
ATOM    929 2HG1 VAL A  64      87.316  40.501  43.216  1.00  0.00           H  
ATOM    930 3HG1 VAL A  64      85.560  40.337  42.975  1.00  0.00           H  
ATOM    931 1HG2 VAL A  64      84.943  39.376  45.835  1.00  0.00           H  
ATOM    932 2HG2 VAL A  64      84.282  38.615  44.368  1.00  0.00           H  
ATOM    933 3HG2 VAL A  64      85.181  37.636  45.552  1.00  0.00           H  
ATOM    934  N   GLN A  65      89.068  37.695  42.871  1.00  0.00           N  
ATOM    935  CA  GLN A  65      90.296  37.826  42.087  1.00  0.00           C  
ATOM    936  C   GLN A  65      90.137  37.019  40.802  1.00  0.00           C  
ATOM    937  O   GLN A  65      90.501  37.466  39.711  1.00  0.00           O  
ATOM    938  CB  GLN A  65      91.515  37.345  42.878  1.00  0.00           C  
ATOM    939  CG  GLN A  65      91.893  38.241  44.046  1.00  0.00           C  
ATOM    940  CD  GLN A  65      93.053  37.685  44.849  1.00  0.00           C  
ATOM    941  OE1 GLN A  65      93.632  36.654  44.499  1.00  0.00           O  
ATOM    942  NE2 GLN A  65      93.400  38.368  45.935  1.00  0.00           N  
ATOM    943  H   GLN A  65      89.101  37.217  43.760  1.00  0.00           H  
ATOM    944  HA  GLN A  65      90.460  38.883  41.876  1.00  0.00           H  
ATOM    945 1HB  GLN A  65      91.324  36.345  43.269  1.00  0.00           H  
ATOM    946 2HB  GLN A  65      92.377  37.277  42.214  1.00  0.00           H  
ATOM    947 1HG  GLN A  65      92.180  39.219  43.661  1.00  0.00           H  
ATOM    948 2HG  GLN A  65      91.033  38.338  44.709  1.00  0.00           H  
ATOM    949 1HE2 GLN A  65      94.159  38.050  46.505  1.00  0.00           H  
ATOM    950 2HE2 GLN A  65      92.904  39.200  46.183  1.00  0.00           H  
ATOM    951  N   LEU A  66      89.570  35.830  40.936  1.00  0.00           N  
ATOM    952  CA  LEU A  66      89.369  34.970  39.789  1.00  0.00           C  
ATOM    953  C   LEU A  66      88.419  35.627  38.789  1.00  0.00           C  
ATOM    954  O   LEU A  66      88.588  35.489  37.572  1.00  0.00           O  
ATOM    955  CB  LEU A  66      88.809  33.613  40.236  1.00  0.00           C  
ATOM    956  CG  LEU A  66      88.619  32.574  39.124  1.00  0.00           C  
ATOM    957  CD1 LEU A  66      89.959  32.291  38.458  1.00  0.00           C  
ATOM    958  CD2 LEU A  66      88.022  31.304  39.712  1.00  0.00           C  
ATOM    959  H   LEU A  66      89.270  35.513  41.847  1.00  0.00           H  
ATOM    960  HA  LEU A  66      90.333  34.803  39.310  1.00  0.00           H  
ATOM    961 1HB  LEU A  66      89.483  33.187  40.976  1.00  0.00           H  
ATOM    962 2HB  LEU A  66      87.840  33.775  40.707  1.00  0.00           H  
ATOM    963  HG  LEU A  66      87.947  32.972  38.364  1.00  0.00           H  
ATOM    964 1HD1 LEU A  66      89.824  31.552  37.668  1.00  0.00           H  
ATOM    965 2HD1 LEU A  66      90.354  33.211  38.029  1.00  0.00           H  
ATOM    966 3HD1 LEU A  66      90.659  31.905  39.199  1.00  0.00           H  
ATOM    967 1HD2 LEU A  66      87.886  30.565  38.922  1.00  0.00           H  
ATOM    968 2HD2 LEU A  66      88.694  30.904  40.472  1.00  0.00           H  
ATOM    969 3HD2 LEU A  66      87.057  31.532  40.166  1.00  0.00           H  
ATOM    970  N   MET A  67      87.415  36.340  39.297  1.00  0.00           N  
ATOM    971  CA  MET A  67      86.478  37.057  38.426  1.00  0.00           C  
ATOM    972  C   MET A  67      87.252  38.066  37.579  1.00  0.00           C  
ATOM    973  O   MET A  67      87.085  38.146  36.358  1.00  0.00           O  
ATOM    974  CB  MET A  67      85.447  37.845  39.245  1.00  0.00           C  
ATOM    975  CG  MET A  67      84.444  37.032  40.007  1.00  0.00           C  
ATOM    976  SD  MET A  67      83.513  38.081  41.093  1.00  0.00           S  
ATOM    977  CE  MET A  67      83.029  36.916  42.358  1.00  0.00           C  
ATOM    978  H   MET A  67      87.293  36.390  40.298  1.00  0.00           H  
ATOM    979  HA  MET A  67      85.944  36.328  37.818  1.00  0.00           H  
ATOM    980 1HB  MET A  67      85.962  38.472  39.971  1.00  0.00           H  
ATOM    981 2HB  MET A  67      84.884  38.504  38.583  1.00  0.00           H  
ATOM    982 1HG  MET A  67      83.773  36.534  39.307  1.00  0.00           H  
ATOM    983 2HG  MET A  67      84.961  36.266  40.586  1.00  0.00           H  
ATOM    984 1HE  MET A  67      82.436  37.426  43.116  1.00  0.00           H  
ATOM    985 2HE  MET A  67      82.437  36.116  41.910  1.00  0.00           H  
ATOM    986 3HE  MET A  67      83.921  36.491  42.821  1.00  0.00           H  
ATOM    987  N   LYS A  68      88.100  38.844  38.250  1.00  0.00           N  
ATOM    988  CA  LYS A  68      88.866  39.915  37.604  1.00  0.00           C  
ATOM    989  C   LYS A  68      89.685  39.389  36.435  1.00  0.00           C  
ATOM    990  O   LYS A  68      89.598  39.898  35.313  1.00  0.00           O  
ATOM    991  CB  LYS A  68      89.785  40.603  38.615  1.00  0.00           C  
ATOM    992  CG  LYS A  68      90.618  41.739  38.036  1.00  0.00           C  
ATOM    993  CD  LYS A  68      91.477  42.395  39.106  1.00  0.00           C  
ATOM    994  CE  LYS A  68      92.430  43.417  38.503  1.00  0.00           C  
ATOM    995  NZ  LYS A  68      91.704  44.564  37.894  1.00  0.00           N  
ATOM    996  H   LYS A  68      88.216  38.685  39.241  1.00  0.00           H  
ATOM    997  HA  LYS A  68      88.167  40.665  37.233  1.00  0.00           H  
ATOM    998 1HB  LYS A  68      89.188  41.009  39.432  1.00  0.00           H  
ATOM    999 2HB  LYS A  68      90.470  39.870  39.042  1.00  0.00           H  
ATOM   1000 1HG  LYS A  68      91.267  41.350  37.249  1.00  0.00           H  
ATOM   1001 2HG  LYS A  68      89.959  42.489  37.600  1.00  0.00           H  
ATOM   1002 1HD  LYS A  68      90.835  42.895  39.832  1.00  0.00           H  
ATOM   1003 2HD  LYS A  68      92.058  41.633  39.625  1.00  0.00           H  
ATOM   1004 1HE  LYS A  68      93.097  43.794  39.277  1.00  0.00           H  
ATOM   1005 2HE  LYS A  68      93.037  42.938  37.734  1.00  0.00           H  
ATOM   1006 1HZ  LYS A  68      92.370  45.217  37.506  1.00  0.00           H  
ATOM   1007 2HZ  LYS A  68      91.096  44.228  37.161  1.00  0.00           H  
ATOM   1008 3HZ  LYS A  68      91.153  45.028  38.602  1.00  0.00           H  
ATOM   1009  N   GLN A  69      90.486  38.365  36.711  1.00  0.00           N  
ATOM   1010  CA  GLN A  69      91.342  37.785  35.686  1.00  0.00           C  
ATOM   1011  C   GLN A  69      90.522  37.093  34.605  1.00  0.00           C  
ATOM   1012  O   GLN A  69      90.974  36.919  33.472  1.00  0.00           O  
ATOM   1013  CB  GLN A  69      92.326  36.792  36.311  1.00  0.00           C  
ATOM   1014  CG  GLN A  69      93.379  37.435  37.198  1.00  0.00           C  
ATOM   1015  CD  GLN A  69      94.306  36.413  37.828  1.00  0.00           C  
ATOM   1016  OE1 GLN A  69      93.940  35.248  38.008  1.00  0.00           O  
ATOM   1017  NE2 GLN A  69      95.516  36.844  38.168  1.00  0.00           N  
ATOM   1018  H   GLN A  69      90.505  37.979  37.644  1.00  0.00           H  
ATOM   1019  HA  GLN A  69      91.890  38.591  35.197  1.00  0.00           H  
ATOM   1020 1HB  GLN A  69      91.778  36.066  36.910  1.00  0.00           H  
ATOM   1021 2HB  GLN A  69      92.841  36.244  35.522  1.00  0.00           H  
ATOM   1022 1HG  GLN A  69      93.979  38.117  36.597  1.00  0.00           H  
ATOM   1023 2HG  GLN A  69      92.880  37.982  37.998  1.00  0.00           H  
ATOM   1024 1HE2 GLN A  69      96.171  36.215  38.588  1.00  0.00           H  
ATOM   1025 2HE2 GLN A  69      95.772  37.796  38.005  1.00  0.00           H  
ATOM   1026  N   LEU A  70      89.295  36.731  34.947  1.00  0.00           N  
ATOM   1027  CA  LEU A  70      88.422  36.104  33.979  1.00  0.00           C  
ATOM   1028  C   LEU A  70      87.793  37.155  33.056  1.00  0.00           C  
ATOM   1029  O   LEU A  70      87.167  36.817  32.055  1.00  0.00           O  
ATOM   1030  CB  LEU A  70      87.327  35.308  34.699  1.00  0.00           C  
ATOM   1031  CG  LEU A  70      86.593  34.266  33.846  1.00  0.00           C  
ATOM   1032  CD1 LEU A  70      87.607  33.335  33.195  1.00  0.00           C  
ATOM   1033  CD2 LEU A  70      85.619  33.488  34.719  1.00  0.00           C  
ATOM   1034  H   LEU A  70      88.957  36.889  35.885  1.00  0.00           H  
ATOM   1035  HA  LEU A  70      89.019  35.439  33.356  1.00  0.00           H  
ATOM   1036 1HB  LEU A  70      87.774  34.788  35.544  1.00  0.00           H  
ATOM   1037 2HB  LEU A  70      86.583  36.007  35.081  1.00  0.00           H  
ATOM   1038  HG  LEU A  70      86.043  34.769  33.049  1.00  0.00           H  
ATOM   1039 1HD1 LEU A  70      87.085  32.595  32.589  1.00  0.00           H  
ATOM   1040 2HD1 LEU A  70      88.278  33.915  32.561  1.00  0.00           H  
ATOM   1041 3HD1 LEU A  70      88.184  32.829  33.968  1.00  0.00           H  
ATOM   1042 1HD2 LEU A  70      85.097  32.747  34.112  1.00  0.00           H  
ATOM   1043 2HD2 LEU A  70      86.168  32.983  35.515  1.00  0.00           H  
ATOM   1044 3HD2 LEU A  70      84.894  34.175  35.157  1.00  0.00           H  
ATOM   1045  N   GLY A  71      87.968  38.430  33.406  1.00  0.00           N  
ATOM   1046  CA  GLY A  71      87.502  39.509  32.551  1.00  0.00           C  
ATOM   1047  C   GLY A  71      86.266  40.271  32.991  1.00  0.00           C  
ATOM   1048  O   GLY A  71      85.847  41.218  32.318  1.00  0.00           O  
ATOM   1049  H   GLY A  71      88.429  38.655  34.276  1.00  0.00           H  
ATOM   1050 1HA  GLY A  71      88.294  40.250  32.438  1.00  0.00           H  
ATOM   1051 2HA  GLY A  71      87.283  39.118  31.559  1.00  0.00           H  
ATOM   1052  N   PHE A  72      85.678  39.872  34.114  1.00  0.00           N  
ATOM   1053  CA  PHE A  72      84.411  40.447  34.561  1.00  0.00           C  
ATOM   1054  C   PHE A  72      84.504  41.808  35.244  1.00  0.00           C  
ATOM   1055  O   PHE A  72      85.377  42.039  36.067  1.00  0.00           O  
ATOM   1056  CB  PHE A  72      83.726  39.469  35.518  1.00  0.00           C  
ATOM   1057  CG  PHE A  72      83.028  38.333  34.826  1.00  0.00           C  
ATOM   1058  CD1 PHE A  72      83.490  37.033  34.959  1.00  0.00           C  
ATOM   1059  CD2 PHE A  72      81.908  38.563  34.042  1.00  0.00           C  
ATOM   1060  CE1 PHE A  72      82.849  35.987  34.323  1.00  0.00           C  
ATOM   1061  CE2 PHE A  72      81.263  37.519  33.406  1.00  0.00           C  
ATOM   1062  CZ  PHE A  72      81.735  36.230  33.547  1.00  0.00           C  
ATOM   1063  H   PHE A  72      86.117  39.153  34.672  1.00  0.00           H  
ATOM   1064  HA  PHE A  72      83.789  40.639  33.686  1.00  0.00           H  
ATOM   1065 1HB  PHE A  72      84.465  39.050  36.199  1.00  0.00           H  
ATOM   1066 2HB  PHE A  72      82.992  40.004  36.120  1.00  0.00           H  
ATOM   1067  HD1 PHE A  72      84.370  36.840  35.573  1.00  0.00           H  
ATOM   1068  HD2 PHE A  72      81.535  39.582  33.931  1.00  0.00           H  
ATOM   1069  HE1 PHE A  72      83.223  34.969  34.435  1.00  0.00           H  
ATOM   1070  HE2 PHE A  72      80.384  37.713  32.793  1.00  0.00           H  
ATOM   1071  HZ  PHE A  72      81.230  35.406  33.045  1.00  0.00           H  
ATOM   1072  N   LEU A  73      83.590  42.709  34.898  1.00  0.00           N  
ATOM   1073  CA  LEU A  73      83.558  44.043  35.497  1.00  0.00           C  
ATOM   1074  C   LEU A  73      82.452  44.201  36.546  1.00  0.00           C  
ATOM   1075  O   LEU A  73      82.599  44.960  37.512  1.00  0.00           O  
ATOM   1076  CB  LEU A  73      83.371  45.097  34.399  1.00  0.00           C  
ATOM   1077  CG  LEU A  73      84.481  45.161  33.342  1.00  0.00           C  
ATOM   1078  CD1 LEU A  73      84.116  46.192  32.283  1.00  0.00           C  
ATOM   1079  CD2 LEU A  73      85.801  45.511  34.013  1.00  0.00           C  
ATOM   1080  H   LEU A  73      82.900  42.465  34.202  1.00  0.00           H  
ATOM   1081  HA  LEU A  73      84.516  44.227  35.981  1.00  0.00           H  
ATOM   1082 1HB  LEU A  73      82.433  44.898  33.882  1.00  0.00           H  
ATOM   1083 2HB  LEU A  73      83.302  46.079  34.867  1.00  0.00           H  
ATOM   1084  HG  LEU A  73      84.570  44.193  32.848  1.00  0.00           H  
ATOM   1085 1HD1 LEU A  73      84.904  46.237  31.531  1.00  0.00           H  
ATOM   1086 2HD1 LEU A  73      83.178  45.907  31.806  1.00  0.00           H  
ATOM   1087 3HD1 LEU A  73      84.003  47.170  32.750  1.00  0.00           H  
ATOM   1088 1HD2 LEU A  73      86.590  45.555  33.262  1.00  0.00           H  
ATOM   1089 2HD2 LEU A  73      85.714  46.479  34.505  1.00  0.00           H  
ATOM   1090 3HD2 LEU A  73      86.047  44.748  34.752  1.00  0.00           H  
ATOM   1091  N   HIS A  74      81.340  43.498  36.331  1.00  0.00           N  
ATOM   1092  CA  HIS A  74      80.168  43.574  37.207  1.00  0.00           C  
ATOM   1093  C   HIS A  74      79.928  42.251  37.907  1.00  0.00           C  
ATOM   1094  O   HIS A  74      80.110  41.194  37.312  1.00  0.00           O  
ATOM   1095  CB  HIS A  74      78.917  43.970  36.416  1.00  0.00           C  
ATOM   1096  CG  HIS A  74      78.993  45.339  35.815  1.00  0.00           C  
ATOM   1097  ND1 HIS A  74      79.718  45.611  34.674  1.00  0.00           N  
ATOM   1098  CD2 HIS A  74      78.437  46.512  36.197  1.00  0.00           C  
ATOM   1099  CE1 HIS A  74      79.603  46.895  34.379  1.00  0.00           C  
ATOM   1100  NE2 HIS A  74      78.831  47.463  35.288  1.00  0.00           N  
ATOM   1101  H   HIS A  74      81.313  42.889  35.525  1.00  0.00           H  
ATOM   1102  HA  HIS A  74      80.314  44.365  37.943  1.00  0.00           H  
ATOM   1103 1HB  HIS A  74      78.753  43.252  35.611  1.00  0.00           H  
ATOM   1104 2HB  HIS A  74      78.046  43.932  37.070  1.00  0.00           H  
ATOM   1105  HD2 HIS A  74      77.796  46.673  37.065  1.00  0.00           H  
ATOM   1106  HE1 HIS A  74      80.065  47.398  33.531  1.00  0.00           H  
ATOM   1107  HE2 HIS A  74      78.570  48.438  35.315  1.00  0.00           H  
ATOM   1108  N   TYR A  75      79.501  42.312  39.163  1.00  0.00           N  
ATOM   1109  CA  TYR A  75      79.231  41.102  39.922  1.00  0.00           C  
ATOM   1110  C   TYR A  75      77.987  41.259  40.803  1.00  0.00           C  
ATOM   1111  O   TYR A  75      77.912  42.181  41.617  1.00  0.00           O  
ATOM   1112  CB  TYR A  75      80.447  40.731  40.774  1.00  0.00           C  
ATOM   1113  CG  TYR A  75      80.189  39.601  41.747  1.00  0.00           C  
ATOM   1114  CD1 TYR A  75      79.794  38.358  41.277  1.00  0.00           C  
ATOM   1115  CD2 TYR A  75      80.347  39.810  43.110  1.00  0.00           C  
ATOM   1116  CE1 TYR A  75      79.558  37.327  42.166  1.00  0.00           C  
ATOM   1117  CE2 TYR A  75      80.111  38.778  43.998  1.00  0.00           C  
ATOM   1118  CZ  TYR A  75      79.718  37.542  43.530  1.00  0.00           C  
ATOM   1119  OH  TYR A  75      79.483  36.514  44.415  1.00  0.00           O  
ATOM   1120  H   TYR A  75      79.360  43.210  39.603  1.00  0.00           H  
ATOM   1121  HA  TYR A  75      79.037  40.290  39.220  1.00  0.00           H  
ATOM   1122 1HB  TYR A  75      81.271  40.437  40.123  1.00  0.00           H  
ATOM   1123 2HB  TYR A  75      80.772  41.601  41.343  1.00  0.00           H  
ATOM   1124  HD1 TYR A  75      79.668  38.194  40.207  1.00  0.00           H  
ATOM   1125  HD2 TYR A  75      80.657  40.788  43.478  1.00  0.00           H  
ATOM   1126  HE1 TYR A  75      79.247  36.350  41.796  1.00  0.00           H  
ATOM   1127  HE2 TYR A  75      80.234  38.942  45.068  1.00  0.00           H  
ATOM   1128  HH  TYR A  75      79.644  36.822  45.310  1.00  0.00           H  
ATOM   1129  N   ARG A  76      76.986  40.330  40.618  1.00  0.00           N  
ATOM   1130  CA  ARG A  76      75.802  40.392  41.475  1.00  0.00           C  
ATOM   1131  C   ARG A  76      75.901  39.335  42.557  1.00  0.00           C  
ATOM   1132  O   ARG A  76      76.270  38.192  42.292  1.00  0.00           O  
ATOM   1133  CB  ARG A  76      74.528  40.180  40.669  1.00  0.00           C  
ATOM   1134  CG  ARG A  76      73.240  40.311  41.465  1.00  0.00           C  
ATOM   1135  CD  ARG A  76      72.042  40.174  40.596  1.00  0.00           C  
ATOM   1136  NE  ARG A  76      71.841  38.801  40.163  1.00  0.00           N  
ATOM   1137  CZ  ARG A  76      71.160  37.871  40.859  1.00  0.00           C  
ATOM   1138  NH1 ARG A  76      70.621  38.180  42.018  1.00  0.00           N  
ATOM   1139  NH2 ARG A  76      71.034  36.646  40.377  1.00  0.00           N  
ATOM   1140  H   ARG A  76      77.052  39.600  39.924  1.00  0.00           H  
ATOM   1141  HA  ARG A  76      75.750  41.385  41.921  1.00  0.00           H  
ATOM   1142 1HB  ARG A  76      74.488  40.901  39.855  1.00  0.00           H  
ATOM   1143 2HB  ARG A  76      74.541  39.185  40.224  1.00  0.00           H  
ATOM   1144 1HG  ARG A  76      73.201  39.533  42.227  1.00  0.00           H  
ATOM   1145 2HG  ARG A  76      73.205  41.291  41.943  1.00  0.00           H  
ATOM   1146 1HD  ARG A  76      71.156  40.491  41.146  1.00  0.00           H  
ATOM   1147 2HD  ARG A  76      72.162  40.797  39.711  1.00  0.00           H  
ATOM   1148  HE  ARG A  76      72.241  38.525  39.276  1.00  0.00           H  
ATOM   1149 1HH1 ARG A  76      70.718  39.116  42.386  1.00  0.00           H  
ATOM   1150 2HH1 ARG A  76      70.111  37.483  42.540  1.00  0.00           H  
ATOM   1151 1HH2 ARG A  76      71.448  36.407  39.487  1.00  0.00           H  
ATOM   1152 2HH2 ARG A  76      70.522  35.950  40.900  1.00  0.00           H  
ATOM   1153  N   PHE A  77      75.582  39.725  43.782  1.00  0.00           N  
ATOM   1154  CA  PHE A  77      75.582  38.784  44.881  1.00  0.00           C  
ATOM   1155  C   PHE A  77      74.440  39.162  45.786  1.00  0.00           C  
ATOM   1156  O   PHE A  77      73.990  40.302  45.792  1.00  0.00           O  
ATOM   1157  CB  PHE A  77      76.886  38.848  45.674  1.00  0.00           C  
ATOM   1158  CG  PHE A  77      77.119  40.166  46.363  1.00  0.00           C  
ATOM   1159  CD1 PHE A  77      77.736  41.211  45.686  1.00  0.00           C  
ATOM   1160  CD2 PHE A  77      76.737  40.357  47.694  1.00  0.00           C  
ATOM   1161  CE1 PHE A  77      77.979  42.425  46.310  1.00  0.00           C  
ATOM   1162  CE2 PHE A  77      76.977  41.577  48.332  1.00  0.00           C  
ATOM   1163  CZ  PHE A  77      77.598  42.610  47.638  1.00  0.00           C  
ATOM   1164  H   PHE A  77      75.334  40.688  43.957  1.00  0.00           H  
ATOM   1165  HA  PHE A  77      75.480  37.778  44.476  1.00  0.00           H  
ATOM   1166 1HB  PHE A  77      76.891  38.065  46.432  1.00  0.00           H  
ATOM   1167 2HB  PHE A  77      77.727  38.663  45.008  1.00  0.00           H  
ATOM   1168  HD1 PHE A  77      78.032  41.069  44.646  1.00  0.00           H  
ATOM   1169  HD2 PHE A  77      76.250  39.546  48.236  1.00  0.00           H  
ATOM   1170  HE1 PHE A  77      78.465  43.232  45.762  1.00  0.00           H  
ATOM   1171  HE2 PHE A  77      76.679  41.721  49.371  1.00  0.00           H  
ATOM   1172  HZ  PHE A  77      77.788  43.561  48.134  1.00  0.00           H  
ATOM   1173  N   SER A  78      73.934  38.175  46.541  1.00  0.00           N  
ATOM   1174  CA  SER A  78      72.871  38.495  47.459  1.00  0.00           C  
ATOM   1175  C   SER A  78      73.456  38.561  48.868  1.00  0.00           C  
ATOM   1176  O   SER A  78      74.584  38.123  49.102  1.00  0.00           O  
ATOM   1177  CB  SER A  78      71.767  37.458  47.382  1.00  0.00           C  
ATOM   1178  OG  SER A  78      72.181  36.241  47.941  1.00  0.00           O  
ATOM   1179  H   SER A  78      74.231  37.215  46.447  1.00  0.00           H  
ATOM   1180  HA  SER A  78      72.473  39.477  47.200  1.00  0.00           H  
ATOM   1181 1HB  SER A  78      70.887  37.823  47.911  1.00  0.00           H  
ATOM   1182 2HB  SER A  78      71.484  37.305  46.341  1.00  0.00           H  
ATOM   1183  HG  SER A  78      71.433  35.645  47.861  1.00  0.00           H  
ATOM   1184  N   VAL A  79      72.711  39.137  49.767  1.00  0.00           N  
ATOM   1185  CA  VAL A  79      73.100  39.169  51.168  1.00  0.00           C  
ATOM   1186  C   VAL A  79      72.228  38.192  51.933  1.00  0.00           C  
ATOM   1187  O   VAL A  79      71.014  38.178  51.767  1.00  0.00           O  
ATOM   1188  CB  VAL A  79      72.946  40.585  51.753  1.00  0.00           C  
ATOM   1189  CG1 VAL A  79      73.210  40.574  53.251  1.00  0.00           C  
ATOM   1190  CG2 VAL A  79      73.889  41.544  51.045  1.00  0.00           C  
ATOM   1191  H   VAL A  79      71.859  39.601  49.483  1.00  0.00           H  
ATOM   1192  HA  VAL A  79      74.151  38.884  51.241  1.00  0.00           H  
ATOM   1193  HB  VAL A  79      71.917  40.916  51.611  1.00  0.00           H  
ATOM   1194 1HG1 VAL A  79      73.097  41.584  53.649  1.00  0.00           H  
ATOM   1195 2HG1 VAL A  79      72.500  39.908  53.741  1.00  0.00           H  
ATOM   1196 3HG1 VAL A  79      74.225  40.224  53.439  1.00  0.00           H  
ATOM   1197 1HG2 VAL A  79      73.775  42.544  51.463  1.00  0.00           H  
ATOM   1198 2HG2 VAL A  79      74.918  41.210  51.182  1.00  0.00           H  
ATOM   1199 3HG2 VAL A  79      73.655  41.567  49.981  1.00  0.00           H  
ATOM   1200  N   ALA A  80      72.864  37.361  52.754  1.00  0.00           N  
ATOM   1201  CA  ALA A  80      72.160  36.375  53.566  1.00  0.00           C  
ATOM   1202  C   ALA A  80      71.501  37.060  54.769  1.00  0.00           C  
ATOM   1203  O   ALA A  80      72.164  37.452  55.740  1.00  0.00           O  
ATOM   1204  CB  ALA A  80      73.135  35.294  54.035  1.00  0.00           C  
ATOM   1205  H   ALA A  80      73.870  37.418  52.813  1.00  0.00           H  
ATOM   1206  HA  ALA A  80      71.388  35.917  52.948  1.00  0.00           H  
ATOM   1207 1HB  ALA A  80      72.602  34.561  54.641  1.00  0.00           H  
ATOM   1208 2HB  ALA A  80      73.574  34.798  53.168  1.00  0.00           H  
ATOM   1209 3HB  ALA A  80      73.925  35.750  54.629  1.00  0.00           H  
ATOM   1210  N   TRP A  81      70.188  37.168  54.712  1.00  0.00           N  
ATOM   1211  CA  TRP A  81      69.387  37.801  55.750  1.00  0.00           C  
ATOM   1212  C   TRP A  81      69.643  37.152  57.127  1.00  0.00           C  
ATOM   1213  O   TRP A  81      69.749  37.849  58.144  1.00  0.00           O  
ATOM   1214  CB  TRP A  81      67.902  37.698  55.355  1.00  0.00           C  
ATOM   1215  CG  TRP A  81      66.947  38.513  56.182  1.00  0.00           C  
ATOM   1216  CD1 TRP A  81      67.159  39.000  57.439  1.00  0.00           C  
ATOM   1217  CD2 TRP A  81      65.595  38.875  55.839  1.00  0.00           C  
ATOM   1218  NE1 TRP A  81      66.035  39.635  57.902  1.00  0.00           N  
ATOM   1219  CE2 TRP A  81      65.058  39.576  56.945  1.00  0.00           C  
ATOM   1220  CE3 TRP A  81      64.789  38.672  54.710  1.00  0.00           C  
ATOM   1221  CZ2 TRP A  81      63.750  40.077  56.957  1.00  0.00           C  
ATOM   1222  CZ3 TRP A  81      63.483  39.170  54.716  1.00  0.00           C  
ATOM   1223  CH2 TRP A  81      62.976  39.865  55.836  1.00  0.00           C  
ATOM   1224  H   TRP A  81      69.727  36.789  53.897  1.00  0.00           H  
ATOM   1225  HA  TRP A  81      69.674  38.850  55.817  1.00  0.00           H  
ATOM   1226 1HB  TRP A  81      67.778  38.012  54.319  1.00  0.00           H  
ATOM   1227 2HB  TRP A  81      67.579  36.659  55.423  1.00  0.00           H  
ATOM   1228  HD1 TRP A  81      68.087  38.900  57.997  1.00  0.00           H  
ATOM   1229  HE1 TRP A  81      65.939  40.077  58.805  1.00  0.00           H  
ATOM   1230  HE3 TRP A  81      65.176  38.137  53.843  1.00  0.00           H  
ATOM   1231  HZ2 TRP A  81      63.344  40.617  57.813  1.00  0.00           H  
ATOM   1232  HZ3 TRP A  81      62.864  39.009  53.832  1.00  0.00           H  
ATOM   1233  HH2 TRP A  81      61.952  40.240  55.812  1.00  0.00           H  
ATOM   1234  N   PRO A  82      69.741  35.808  57.176  1.00  0.00           N  
ATOM   1235  CA  PRO A  82      69.994  35.091  58.431  1.00  0.00           C  
ATOM   1236  C   PRO A  82      71.378  35.411  58.997  1.00  0.00           C  
ATOM   1237  O   PRO A  82      71.656  35.167  60.176  1.00  0.00           O  
ATOM   1238  CB  PRO A  82      69.883  33.621  58.012  1.00  0.00           C  
ATOM   1239  CG  PRO A  82      69.081  33.657  56.757  1.00  0.00           C  
ATOM   1240  CD  PRO A  82      69.547  34.902  56.050  1.00  0.00           C  
ATOM   1241  HA  PRO A  82      69.217  35.358  59.163  1.00  0.00           H  
ATOM   1242 1HB  PRO A  82      70.887  33.196  57.866  1.00  0.00           H  
ATOM   1243 2HB  PRO A  82      69.401  33.039  58.811  1.00  0.00           H  
ATOM   1244 1HG  PRO A  82      69.256  32.744  56.168  1.00  0.00           H  
ATOM   1245 2HG  PRO A  82      68.007  33.681  56.993  1.00  0.00           H  
ATOM   1246 1HD  PRO A  82      70.483  34.689  55.511  1.00  0.00           H  
ATOM   1247 2HD  PRO A  82      68.768  35.243  55.354  1.00  0.00           H  
ATOM   1248  N   ARG A  83      72.271  35.927  58.144  1.00  0.00           N  
ATOM   1249  CA  ARG A  83      73.611  36.305  58.581  1.00  0.00           C  
ATOM   1250  C   ARG A  83      73.627  37.736  59.113  1.00  0.00           C  
ATOM   1251  O   ARG A  83      74.508  38.100  59.888  1.00  0.00           O  
ATOM   1252  CB  ARG A  83      74.606  36.179  57.438  1.00  0.00           C  
ATOM   1253  CG  ARG A  83      76.065  36.119  57.862  1.00  0.00           C  
ATOM   1254  CD  ARG A  83      76.978  36.120  56.690  1.00  0.00           C  
ATOM   1255  NE  ARG A  83      76.805  34.933  55.868  1.00  0.00           N  
ATOM   1256  CZ  ARG A  83      77.222  33.698  56.208  1.00  0.00           C  
ATOM   1257  NH1 ARG A  83      77.832  33.504  57.356  1.00  0.00           N  
ATOM   1258  NH2 ARG A  83      77.016  32.681  55.389  1.00  0.00           N  
ATOM   1259  H   ARG A  83      72.013  36.063  57.176  1.00  0.00           H  
ATOM   1260  HA  ARG A  83      73.911  35.639  59.391  1.00  0.00           H  
ATOM   1261 1HB  ARG A  83      74.391  35.276  56.867  1.00  0.00           H  
ATOM   1262 2HB  ARG A  83      74.493  37.027  56.762  1.00  0.00           H  
ATOM   1263 1HG  ARG A  83      76.300  36.986  58.480  1.00  0.00           H  
ATOM   1264 2HG  ARG A  83      76.240  35.207  58.434  1.00  0.00           H  
ATOM   1265 1HD  ARG A  83      76.778  36.994  56.074  1.00  0.00           H  
ATOM   1266 2HD  ARG A  83      78.011  36.147  57.035  1.00  0.00           H  
ATOM   1267  HE  ARG A  83      76.338  35.042  54.976  1.00  0.00           H  
ATOM   1268 1HH1 ARG A  83      77.990  34.280  57.982  1.00  0.00           H  
ATOM   1269 2HH1 ARG A  83      78.145  32.578  57.611  1.00  0.00           H  
ATOM   1270 1HH2 ARG A  83      76.545  32.831  54.506  1.00  0.00           H  
ATOM   1271 2HH2 ARG A  83      77.328  31.757  55.644  1.00  0.00           H  
ATOM   1272  N   ILE A  84      72.648  38.542  58.710  1.00  0.00           N  
ATOM   1273  CA  ILE A  84      72.532  39.911  59.210  1.00  0.00           C  
ATOM   1274  C   ILE A  84      71.573  40.013  60.397  1.00  0.00           C  
ATOM   1275  O   ILE A  84      71.902  40.613  61.409  1.00  0.00           O  
ATOM   1276  CB  ILE A  84      72.059  40.857  58.091  1.00  0.00           C  
ATOM   1277  CG1 ILE A  84      72.996  40.766  56.884  1.00  0.00           C  
ATOM   1278  CG2 ILE A  84      71.982  42.288  58.602  1.00  0.00           C  
ATOM   1279  CD1 ILE A  84      74.444  41.046  57.211  1.00  0.00           C  
ATOM   1280  H   ILE A  84      71.969  38.202  58.044  1.00  0.00           H  
ATOM   1281  HA  ILE A  84      73.518  40.249  59.525  1.00  0.00           H  
ATOM   1282  HB  ILE A  84      71.071  40.550  57.749  1.00  0.00           H  
ATOM   1283 1HG1 ILE A  84      72.930  39.769  56.447  1.00  0.00           H  
ATOM   1284 2HG1 ILE A  84      72.676  41.476  56.121  1.00  0.00           H  
ATOM   1285 1HG2 ILE A  84      71.647  42.943  57.799  1.00  0.00           H  
ATOM   1286 2HG2 ILE A  84      71.277  42.340  59.430  1.00  0.00           H  
ATOM   1287 3HG2 ILE A  84      72.967  42.606  58.942  1.00  0.00           H  
ATOM   1288 1HD1 ILE A  84      75.045  40.963  56.305  1.00  0.00           H  
ATOM   1289 2HD1 ILE A  84      74.537  42.055  57.617  1.00  0.00           H  
ATOM   1290 3HD1 ILE A  84      74.797  40.324  57.947  1.00  0.00           H  
ATOM   1291  N   MET A  85      70.378  39.451  60.252  1.00  0.00           N  
ATOM   1292  CA  MET A  85      69.398  39.444  61.332  1.00  0.00           C  
ATOM   1293  C   MET A  85      69.142  38.000  61.763  1.00  0.00           C  
ATOM   1294  O   MET A  85      68.115  37.408  61.423  1.00  0.00           O  
ATOM   1295  CB  MET A  85      68.102  40.122  60.893  1.00  0.00           C  
ATOM   1296  CG  MET A  85      68.272  41.559  60.419  1.00  0.00           C  
ATOM   1297  SD  MET A  85      68.904  42.646  61.713  1.00  0.00           S  
ATOM   1298  CE  MET A  85      67.488  42.731  62.805  1.00  0.00           C  
ATOM   1299  H   MET A  85      70.142  39.016  59.371  1.00  0.00           H  
ATOM   1300  HA  MET A  85      69.792  40.032  62.161  1.00  0.00           H  
ATOM   1301 1HB  MET A  85      67.652  39.554  60.080  1.00  0.00           H  
ATOM   1302 2HB  MET A  85      67.393  40.126  61.722  1.00  0.00           H  
ATOM   1303 1HG  MET A  85      68.964  41.586  59.579  1.00  0.00           H  
ATOM   1304 2HG  MET A  85      67.311  41.948  60.083  1.00  0.00           H  
ATOM   1305 1HE  MET A  85      67.724  43.370  63.658  1.00  0.00           H  
ATOM   1306 2HE  MET A  85      66.636  43.145  62.265  1.00  0.00           H  
ATOM   1307 3HE  MET A  85      67.242  41.730  63.160  1.00  0.00           H  
ATOM   1308  N   PRO A  86      70.074  37.416  62.522  1.00  0.00           N  
ATOM   1309  CA  PRO A  86      69.931  36.045  63.016  1.00  0.00           C  
ATOM   1310  C   PRO A  86      68.793  35.871  64.014  1.00  0.00           C  
ATOM   1311  O   PRO A  86      68.405  34.752  64.328  1.00  0.00           O  
ATOM   1312  CB  PRO A  86      71.289  35.789  63.678  1.00  0.00           C  
ATOM   1313  CG  PRO A  86      71.773  37.147  64.056  1.00  0.00           C  
ATOM   1314  CD  PRO A  86      71.276  38.042  62.952  1.00  0.00           C  
ATOM   1315  HA  PRO A  86      69.725  35.375  62.169  1.00  0.00           H  
ATOM   1316 1HB  PRO A  86      71.165  35.124  64.545  1.00  0.00           H  
ATOM   1317 2HB  PRO A  86      71.960  35.277  62.973  1.00  0.00           H  
ATOM   1318 1HG  PRO A  86      71.377  37.431  65.042  1.00  0.00           H  
ATOM   1319 2HG  PRO A  86      72.870  37.149  64.141  1.00  0.00           H  
ATOM   1320 1HD  PRO A  86      71.076  39.046  63.355  1.00  0.00           H  
ATOM   1321 2HD  PRO A  86      72.028  38.089  62.150  1.00  0.00           H  
ATOM   1322  N   ALA A  87      68.246  36.984  64.489  1.00  0.00           N  
ATOM   1323  CA  ALA A  87      67.129  36.947  65.431  1.00  0.00           C  
ATOM   1324  C   ALA A  87      66.391  38.281  65.440  1.00  0.00           C  
ATOM   1325  O   ALA A  87      66.835  39.240  64.808  1.00  0.00           O  
ATOM   1326  CB  ALA A  87      67.639  36.630  66.822  1.00  0.00           C  
ATOM   1327  H   ALA A  87      68.614  37.878  64.197  1.00  0.00           H  
ATOM   1328  HA  ALA A  87      66.444  36.160  65.114  1.00  0.00           H  
ATOM   1329 1HB  ALA A  87      66.801  36.604  67.519  1.00  0.00           H  
ATOM   1330 2HB  ALA A  87      68.135  35.659  66.815  1.00  0.00           H  
ATOM   1331 3HB  ALA A  87      68.346  37.397  67.134  1.00  0.00           H  
ATOM   1332  N   ALA A  88      65.270  38.339  66.156  1.00  0.00           N  
ATOM   1333  CA  ALA A  88      64.440  39.538  66.155  1.00  0.00           C  
ATOM   1334  C   ALA A  88      65.225  40.734  66.701  1.00  0.00           C  
ATOM   1335  O   ALA A  88      65.680  40.719  67.841  1.00  0.00           O  
ATOM   1336  CB  ALA A  88      63.158  39.311  66.977  1.00  0.00           C  
ATOM   1337  H   ALA A  88      64.985  37.544  66.710  1.00  0.00           H  
ATOM   1338  HA  ALA A  88      64.161  39.757  65.124  1.00  0.00           H  
ATOM   1339 1HB  ALA A  88      62.552  40.217  66.964  1.00  0.00           H  
ATOM   1340 2HB  ALA A  88      62.590  38.488  66.544  1.00  0.00           H  
ATOM   1341 3HB  ALA A  88      63.424  39.067  68.004  1.00  0.00           H  
ATOM   1342  N   GLY A  89      65.383  41.750  65.855  1.00  0.00           N  
ATOM   1343  CA  GLY A  89      66.013  43.000  66.243  1.00  0.00           C  
ATOM   1344  C   GLY A  89      67.319  42.922  67.015  1.00  0.00           C  
ATOM   1345  O   GLY A  89      67.339  43.199  68.217  1.00  0.00           O  
ATOM   1346  H   GLY A  89      65.051  41.640  64.908  1.00  0.00           H  
ATOM   1347 1HA  GLY A  89      66.219  43.595  65.353  1.00  0.00           H  
ATOM   1348 2HA  GLY A  89      65.326  43.576  66.862  1.00  0.00           H  
ATOM   1349  N   ILE A  90      68.416  42.567  66.354  1.00  0.00           N  
ATOM   1350  CA  ILE A  90      69.692  42.495  67.055  1.00  0.00           C  
ATOM   1351  C   ILE A  90      70.892  43.027  66.259  1.00  0.00           C  
ATOM   1352  O   ILE A  90      71.851  43.537  66.840  1.00  0.00           O  
ATOM   1353  CB  ILE A  90      69.976  41.039  67.468  1.00  0.00           C  
ATOM   1354  CG1 ILE A  90      71.105  40.988  68.500  1.00  0.00           C  
ATOM   1355  CG2 ILE A  90      70.326  40.199  66.249  1.00  0.00           C  
ATOM   1356  CD1 ILE A  90      71.247  39.647  69.183  1.00  0.00           C  
ATOM   1357  H   ILE A  90      68.383  42.345  65.369  1.00  0.00           H  
ATOM   1358  HA  ILE A  90      69.638  43.131  67.938  1.00  0.00           H  
ATOM   1359  HB  ILE A  90      69.093  40.618  67.946  1.00  0.00           H  
ATOM   1360 1HG1 ILE A  90      72.052  41.226  68.016  1.00  0.00           H  
ATOM   1361 2HG1 ILE A  90      70.933  41.743  69.267  1.00  0.00           H  
ATOM   1362 1HG2 ILE A  90      70.524  39.174  66.559  1.00  0.00           H  
ATOM   1363 2HG2 ILE A  90      69.493  40.212  65.548  1.00  0.00           H  
ATOM   1364 3HG2 ILE A  90      71.213  40.611  65.766  1.00  0.00           H  
ATOM   1365 1HD1 ILE A  90      72.067  39.689  69.901  1.00  0.00           H  
ATOM   1366 2HD1 ILE A  90      70.321  39.404  69.705  1.00  0.00           H  
ATOM   1367 3HD1 ILE A  90      71.456  38.880  68.439  1.00  0.00           H  
ATOM   1368  N   ILE A  91      70.830  42.920  64.939  1.00  0.00           N  
ATOM   1369  CA  ILE A  91      71.935  43.329  64.084  1.00  0.00           C  
ATOM   1370  C   ILE A  91      73.228  42.601  64.435  1.00  0.00           C  
ATOM   1371  O   ILE A  91      73.819  42.827  65.489  1.00  0.00           O  
ATOM   1372  CB  ILE A  91      72.162  44.849  64.181  1.00  0.00           C  
ATOM   1373  CG1 ILE A  91      70.934  45.606  63.670  1.00  0.00           C  
ATOM   1374  CG2 ILE A  91      73.404  45.252  63.401  1.00  0.00           C  
ATOM   1375  CD1 ILE A  91      70.972  47.091  63.950  1.00  0.00           C  
ATOM   1376  H   ILE A  91      69.994  42.544  64.515  1.00  0.00           H  
ATOM   1377  HA  ILE A  91      71.674  43.105  63.050  1.00  0.00           H  
ATOM   1378  HB  ILE A  91      72.294  45.131  65.226  1.00  0.00           H  
ATOM   1379 1HG1 ILE A  91      70.842  45.464  62.593  1.00  0.00           H  
ATOM   1380 2HG1 ILE A  91      70.035  45.196  64.131  1.00  0.00           H  
ATOM   1381 1HG2 ILE A  91      73.549  46.329  63.480  1.00  0.00           H  
ATOM   1382 2HG2 ILE A  91      74.273  44.738  63.809  1.00  0.00           H  
ATOM   1383 3HG2 ILE A  91      73.280  44.978  62.353  1.00  0.00           H  
ATOM   1384 1HD1 ILE A  91      70.068  47.558  63.558  1.00  0.00           H  
ATOM   1385 2HD1 ILE A  91      71.029  47.257  65.026  1.00  0.00           H  
ATOM   1386 3HD1 ILE A  91      71.845  47.530  63.468  1.00  0.00           H  
ATOM   1387  N   ASN A  92      73.663  41.728  63.533  1.00  0.00           N  
ATOM   1388  CA  ASN A  92      74.893  40.965  63.691  1.00  0.00           C  
ATOM   1389  C   ASN A  92      76.073  41.623  62.978  1.00  0.00           C  
ATOM   1390  O   ASN A  92      76.252  41.447  61.771  1.00  0.00           O  
ATOM   1391  CB  ASN A  92      74.703  39.561  63.128  1.00  0.00           C  
ATOM   1392  CG  ASN A  92      75.933  38.711  63.289  1.00  0.00           C  
ATOM   1393  OD1 ASN A  92      76.703  38.875  64.239  1.00  0.00           O  
ATOM   1394  ND2 ASN A  92      76.133  37.793  62.356  1.00  0.00           N  
ATOM   1395  H   ASN A  92      73.106  41.597  62.701  1.00  0.00           H  
ATOM   1396  HA  ASN A  92      75.120  40.892  64.756  1.00  0.00           H  
ATOM   1397 1HB  ASN A  92      73.867  39.075  63.634  1.00  0.00           H  
ATOM   1398 2HB  ASN A  92      74.452  39.625  62.069  1.00  0.00           H  
ATOM   1399 1HD2 ASN A  92      76.933  37.195  62.406  1.00  0.00           H  
ATOM   1400 2HD2 ASN A  92      75.484  37.697  61.601  1.00  0.00           H  
ATOM   1401  N   GLU A  93      76.890  42.356  63.736  1.00  0.00           N  
ATOM   1402  CA  GLU A  93      78.044  43.075  63.185  1.00  0.00           C  
ATOM   1403  C   GLU A  93      78.959  42.178  62.376  1.00  0.00           C  
ATOM   1404  O   GLU A  93      79.472  42.569  61.329  1.00  0.00           O  
ATOM   1405  CB  GLU A  93      78.863  43.732  64.310  1.00  0.00           C  
ATOM   1406  CG  GLU A  93      80.171  44.377  63.832  1.00  0.00           C  
ATOM   1407  CD  GLU A  93      79.912  45.509  62.842  1.00  0.00           C  
ATOM   1408  OE1 GLU A  93      80.861  45.937  62.145  1.00  0.00           O  
ATOM   1409  OE2 GLU A  93      78.751  45.974  62.766  1.00  0.00           O  
ATOM   1410  H   GLU A  93      76.702  42.414  64.727  1.00  0.00           H  
ATOM   1411  HA  GLU A  93      77.679  43.857  62.519  1.00  0.00           H  
ATOM   1412 1HB  GLU A  93      78.262  44.501  64.796  1.00  0.00           H  
ATOM   1413 2HB  GLU A  93      79.109  42.985  65.065  1.00  0.00           H  
ATOM   1414 1HG  GLU A  93      80.709  44.766  64.695  1.00  0.00           H  
ATOM   1415 2HG  GLU A  93      80.790  43.613  63.365  1.00  0.00           H  
ATOM   1416  N   GLU A  94      79.176  40.971  62.879  1.00  0.00           N  
ATOM   1417  CA  GLU A  94      80.069  40.024  62.225  1.00  0.00           C  
ATOM   1418  C   GLU A  94      79.585  39.664  60.818  1.00  0.00           C  
ATOM   1419  O   GLU A  94      80.390  39.367  59.935  1.00  0.00           O  
ATOM   1420  CB  GLU A  94      80.199  38.755  63.070  1.00  0.00           C  
ATOM   1421  CG  GLU A  94      80.954  38.944  64.378  1.00  0.00           C  
ATOM   1422  CD  GLU A  94      81.022  37.688  65.201  1.00  0.00           C  
ATOM   1423  OE1 GLU A  94      80.397  36.723  64.831  1.00  0.00           O  
ATOM   1424  OE2 GLU A  94      81.699  37.694  66.202  1.00  0.00           O  
ATOM   1425  H   GLU A  94      78.713  40.700  63.735  1.00  0.00           H  
ATOM   1426  HA  GLU A  94      81.050  40.489  62.120  1.00  0.00           H  
ATOM   1427 1HB  GLU A  94      79.206  38.374  63.309  1.00  0.00           H  
ATOM   1428 2HB  GLU A  94      80.714  37.986  62.494  1.00  0.00           H  
ATOM   1429 1HG  GLU A  94      81.968  39.274  64.155  1.00  0.00           H  
ATOM   1430 2HG  GLU A  94      80.466  39.727  64.956  1.00  0.00           H  
ATOM   1431  N   GLY A  95      78.266  39.712  60.618  1.00  0.00           N  
ATOM   1432  CA  GLY A  95      77.705  39.443  59.307  1.00  0.00           C  
ATOM   1433  C   GLY A  95      77.872  40.623  58.370  1.00  0.00           C  
ATOM   1434  O   GLY A  95      78.211  40.458  57.191  1.00  0.00           O  
ATOM   1435  H   GLY A  95      77.646  39.942  61.381  1.00  0.00           H  
ATOM   1436 1HA  GLY A  95      78.191  38.567  58.876  1.00  0.00           H  
ATOM   1437 2HA  GLY A  95      76.646  39.206  59.406  1.00  0.00           H  
ATOM   1438  N   LEU A  96      77.623  41.823  58.880  1.00  0.00           N  
ATOM   1439  CA  LEU A  96      77.767  43.010  58.050  1.00  0.00           C  
ATOM   1440  C   LEU A  96      79.241  43.078  57.675  1.00  0.00           C  
ATOM   1441  O   LEU A  96      79.606  43.462  56.560  1.00  0.00           O  
ATOM   1442  CB  LEU A  96      77.328  44.277  58.795  1.00  0.00           C  
ATOM   1443  CG  LEU A  96      75.819  44.425  59.024  1.00  0.00           C  
ATOM   1444  CD1 LEU A  96      75.564  45.544  60.025  1.00  0.00           C  
ATOM   1445  CD2 LEU A  96      75.129  44.709  57.698  1.00  0.00           C  
ATOM   1446  H   LEU A  96      77.333  41.927  59.841  1.00  0.00           H  
ATOM   1447  HA  LEU A  96      77.122  42.903  57.179  1.00  0.00           H  
ATOM   1448 1HB  LEU A  96      77.814  44.294  59.768  1.00  0.00           H  
ATOM   1449 2HB  LEU A  96      77.664  45.146  58.229  1.00  0.00           H  
ATOM   1450  HG  LEU A  96      75.424  43.501  59.449  1.00  0.00           H  
ATOM   1451 1HD1 LEU A  96      74.492  45.649  60.188  1.00  0.00           H  
ATOM   1452 2HD1 LEU A  96      76.052  45.305  60.970  1.00  0.00           H  
ATOM   1453 3HD1 LEU A  96      75.964  46.479  59.635  1.00  0.00           H  
ATOM   1454 1HD2 LEU A  96      74.056  44.813  57.862  1.00  0.00           H  
ATOM   1455 2HD2 LEU A  96      75.523  45.633  57.274  1.00  0.00           H  
ATOM   1456 3HD2 LEU A  96      75.313  43.886  57.008  1.00  0.00           H  
ATOM   1457  N   LEU A  97      80.097  42.657  58.596  1.00  0.00           N  
ATOM   1458  CA  LEU A  97      81.520  42.666  58.307  1.00  0.00           C  
ATOM   1459  C   LEU A  97      81.922  41.754  57.155  1.00  0.00           C  
ATOM   1460  O   LEU A  97      82.760  42.128  56.332  1.00  0.00           O  
ATOM   1461  CB  LEU A  97      82.318  42.303  59.558  1.00  0.00           C  
ATOM   1462  CG  LEU A  97      82.376  43.442  60.578  1.00  0.00           C  
ATOM   1463  CD1 LEU A  97      83.017  42.912  61.840  1.00  0.00           C  
ATOM   1464  CD2 LEU A  97      83.173  44.631  60.029  1.00  0.00           C  
ATOM   1465  H   LEU A  97      79.780  42.329  59.497  1.00  0.00           H  
ATOM   1466  HA  LEU A  97      81.803  43.669  57.991  1.00  0.00           H  
ATOM   1467 1HB  LEU A  97      81.858  41.432  60.022  1.00  0.00           H  
ATOM   1468 2HB  LEU A  97      83.331  42.038  59.259  1.00  0.00           H  
ATOM   1469  HG  LEU A  97      81.364  43.777  60.809  1.00  0.00           H  
ATOM   1470 1HD1 LEU A  97      83.070  43.708  62.583  1.00  0.00           H  
ATOM   1471 2HD1 LEU A  97      82.420  42.088  62.232  1.00  0.00           H  
ATOM   1472 3HD1 LEU A  97      84.023  42.558  61.615  1.00  0.00           H  
ATOM   1473 1HD2 LEU A  97      83.197  45.427  60.775  1.00  0.00           H  
ATOM   1474 2HD2 LEU A  97      84.191  44.314  59.803  1.00  0.00           H  
ATOM   1475 3HD2 LEU A  97      82.696  45.000  59.120  1.00  0.00           H  
ATOM   1476  N   PHE A  98      81.335  40.563  57.080  1.00  0.00           N  
ATOM   1477  CA  PHE A  98      81.656  39.667  55.970  1.00  0.00           C  
ATOM   1478  C   PHE A  98      81.453  40.325  54.596  1.00  0.00           C  
ATOM   1479  O   PHE A  98      82.326  40.266  53.722  1.00  0.00           O  
ATOM   1480  CB  PHE A  98      80.825  38.391  56.057  1.00  0.00           C  
ATOM   1481  CG  PHE A  98      80.951  37.520  54.848  1.00  0.00           C  
ATOM   1482  CD1 PHE A  98      82.145  36.859  54.567  1.00  0.00           C  
ATOM   1483  CD2 PHE A  98      79.893  37.392  53.962  1.00  0.00           C  
ATOM   1484  CE1 PHE A  98      82.282  36.085  53.413  1.00  0.00           C  
ATOM   1485  CE2 PHE A  98      80.016  36.624  52.807  1.00  0.00           C  
ATOM   1486  CZ  PHE A  98      81.212  35.967  52.531  1.00  0.00           C  
ATOM   1487  H   PHE A  98      80.669  40.263  57.778  1.00  0.00           H  
ATOM   1488  HA  PHE A  98      82.712  39.400  56.035  1.00  0.00           H  
ATOM   1489 1HB  PHE A  98      81.132  37.816  56.930  1.00  0.00           H  
ATOM   1490 2HB  PHE A  98      79.775  38.650  56.189  1.00  0.00           H  
ATOM   1491  HD1 PHE A  98      82.980  36.949  55.262  1.00  0.00           H  
ATOM   1492  HD2 PHE A  98      78.955  37.905  54.177  1.00  0.00           H  
ATOM   1493  HE1 PHE A  98      83.224  35.577  53.206  1.00  0.00           H  
ATOM   1494  HE2 PHE A  98      79.175  36.538  52.120  1.00  0.00           H  
ATOM   1495  HZ  PHE A  98      81.311  35.366  51.628  1.00  0.00           H  
ATOM   1496  N   TYR A  99      80.300  40.954  54.418  1.00  0.00           N  
ATOM   1497  CA  TYR A  99      79.971  41.597  53.161  1.00  0.00           C  
ATOM   1498  C   TYR A  99      80.825  42.842  52.953  1.00  0.00           C  
ATOM   1499  O   TYR A  99      81.115  43.226  51.810  1.00  0.00           O  
ATOM   1500  CB  TYR A  99      78.468  41.901  53.139  1.00  0.00           C  
ATOM   1501  CG  TYR A  99      77.656  40.622  53.087  1.00  0.00           C  
ATOM   1502  CD1 TYR A  99      77.636  39.844  51.928  1.00  0.00           C  
ATOM   1503  CD2 TYR A  99      76.963  40.154  54.208  1.00  0.00           C  
ATOM   1504  CE1 TYR A  99      76.950  38.631  51.880  1.00  0.00           C  
ATOM   1505  CE2 TYR A  99      76.273  38.940  54.172  1.00  0.00           C  
ATOM   1506  CZ  TYR A  99      76.270  38.182  53.006  1.00  0.00           C  
ATOM   1507  OH  TYR A  99      75.575  36.991  52.978  1.00  0.00           O  
ATOM   1508  H   TYR A  99      79.633  40.986  55.176  1.00  0.00           H  
ATOM   1509  HA  TYR A  99      80.215  40.913  52.348  1.00  0.00           H  
ATOM   1510 1HB  TYR A  99      78.199  42.471  54.029  1.00  0.00           H  
ATOM   1511 2HB  TYR A  99      78.235  42.518  52.272  1.00  0.00           H  
ATOM   1512  HD1 TYR A  99      78.163  40.182  51.035  1.00  0.00           H  
ATOM   1513  HD2 TYR A  99      76.954  40.738  55.127  1.00  0.00           H  
ATOM   1514  HE1 TYR A  99      76.949  38.042  50.962  1.00  0.00           H  
ATOM   1515  HE2 TYR A  99      75.739  38.589  55.056  1.00  0.00           H  
ATOM   1516  HH  TYR A  99      75.754  36.537  52.151  1.00  0.00           H  
ATOM   1517  N   GLU A 100      81.250  43.457  54.056  1.00  0.00           N  
ATOM   1518  CA  GLU A 100      82.076  44.657  53.967  1.00  0.00           C  
ATOM   1519  C   GLU A 100      83.436  44.263  53.410  1.00  0.00           C  
ATOM   1520  O   GLU A 100      83.965  44.936  52.523  1.00  0.00           O  
ATOM   1521  CB  GLU A 100      82.230  45.327  55.334  1.00  0.00           C  
ATOM   1522  CG  GLU A 100      83.022  46.626  55.312  1.00  0.00           C  
ATOM   1523  CD  GLU A 100      83.082  47.298  56.656  1.00  0.00           C  
ATOM   1524  OE1 GLU A 100      82.046  47.624  57.183  1.00  0.00           O  
ATOM   1525  OE2 GLU A 100      84.167  47.484  57.156  1.00  0.00           O  
ATOM   1526  H   GLU A 100      81.004  43.095  54.967  1.00  0.00           H  
ATOM   1527  HA  GLU A 100      81.577  45.371  53.311  1.00  0.00           H  
ATOM   1528 1HB  GLU A 100      81.244  45.542  55.747  1.00  0.00           H  
ATOM   1529 2HB  GLU A 100      82.730  44.642  56.020  1.00  0.00           H  
ATOM   1530 1HG  GLU A 100      84.038  46.415  54.978  1.00  0.00           H  
ATOM   1531 2HG  GLU A 100      82.566  47.305  54.593  1.00  0.00           H  
ATOM   1532  N   HIS A 101      83.987  43.163  53.928  1.00  0.00           N  
ATOM   1533  CA  HIS A 101      85.281  42.669  53.468  1.00  0.00           C  
ATOM   1534  C   HIS A 101      85.141  42.182  52.019  1.00  0.00           C  
ATOM   1535  O   HIS A 101      86.055  42.345  51.200  1.00  0.00           O  
ATOM   1536  CB  HIS A 101      85.791  41.533  54.371  1.00  0.00           C  
ATOM   1537  CG  HIS A 101      86.048  41.944  55.796  1.00  0.00           C  
ATOM   1538  ND1 HIS A 101      86.276  41.030  56.805  1.00  0.00           N  
ATOM   1539  CD2 HIS A 101      86.058  43.163  56.391  1.00  0.00           C  
ATOM   1540  CE1 HIS A 101      86.414  41.667  57.955  1.00  0.00           C  
ATOM   1541  NE2 HIS A 101      86.284  42.963  57.731  1.00  0.00           N  
ATOM   1542  H   HIS A 101      83.499  42.661  54.656  1.00  0.00           H  
ATOM   1543  HA  HIS A 101      86.012  43.476  53.502  1.00  0.00           H  
ATOM   1544 1HB  HIS A 101      85.064  40.721  54.381  1.00  0.00           H  
ATOM   1545 2HB  HIS A 101      86.721  41.135  53.965  1.00  0.00           H  
ATOM   1546  HD1 HIS A 101      86.407  40.045  56.690  1.00  0.00           H  
ATOM   1547  HD2 HIS A 101      85.922  44.174  56.005  1.00  0.00           H  
ATOM   1548  HE1 HIS A 101      86.601  41.116  58.876  1.00  0.00           H  
ATOM   1549  N   LEU A 102      83.985  41.604  51.700  1.00  0.00           N  
ATOM   1550  CA  LEU A 102      83.692  41.199  50.324  1.00  0.00           C  
ATOM   1551  C   LEU A 102      83.794  42.412  49.407  1.00  0.00           C  
ATOM   1552  O   LEU A 102      84.466  42.373  48.375  1.00  0.00           O  
ATOM   1553  CB  LEU A 102      82.292  40.580  50.225  1.00  0.00           C  
ATOM   1554  CG  LEU A 102      81.845  40.168  48.816  1.00  0.00           C  
ATOM   1555  CD1 LEU A 102      82.784  39.097  48.278  1.00  0.00           C  
ATOM   1556  CD2 LEU A 102      80.411  39.663  48.866  1.00  0.00           C  
ATOM   1557  H   LEU A 102      83.295  41.439  52.419  1.00  0.00           H  
ATOM   1558  HA  LEU A 102      84.406  40.431  50.030  1.00  0.00           H  
ATOM   1559 1HB  LEU A 102      82.259  39.693  50.855  1.00  0.00           H  
ATOM   1560 2HB  LEU A 102      81.566  41.298  50.606  1.00  0.00           H  
ATOM   1561  HG  LEU A 102      81.904  41.028  48.150  1.00  0.00           H  
ATOM   1562 1HD1 LEU A 102      82.467  38.804  47.277  1.00  0.00           H  
ATOM   1563 2HD1 LEU A 102      83.800  39.491  48.235  1.00  0.00           H  
ATOM   1564 3HD1 LEU A 102      82.759  38.228  48.935  1.00  0.00           H  
ATOM   1565 1HD2 LEU A 102      80.093  39.371  47.865  1.00  0.00           H  
ATOM   1566 2HD2 LEU A 102      80.351  38.801  49.532  1.00  0.00           H  
ATOM   1567 3HD2 LEU A 102      79.759  40.454  49.237  1.00  0.00           H  
ATOM   1568  N   LEU A 103      83.108  43.487  49.787  1.00  0.00           N  
ATOM   1569  CA  LEU A 103      83.060  44.694  48.968  1.00  0.00           C  
ATOM   1570  C   LEU A 103      84.438  45.310  48.792  1.00  0.00           C  
ATOM   1571  O   LEU A 103      84.748  45.896  47.746  1.00  0.00           O  
ATOM   1572  CB  LEU A 103      82.116  45.724  49.600  1.00  0.00           C  
ATOM   1573  CG  LEU A 103      80.617  45.433  49.450  1.00  0.00           C  
ATOM   1574  CD1 LEU A 103      79.829  46.316  50.408  1.00  0.00           C  
ATOM   1575  CD2 LEU A 103      80.194  45.676  48.009  1.00  0.00           C  
ATOM   1576  H   LEU A 103      82.607  43.467  50.663  1.00  0.00           H  
ATOM   1577  HA  LEU A 103      82.692  44.426  47.978  1.00  0.00           H  
ATOM   1578 1HB  LEU A 103      82.335  45.789  50.665  1.00  0.00           H  
ATOM   1579 2HB  LEU A 103      82.311  46.697  49.150  1.00  0.00           H  
ATOM   1580  HG  LEU A 103      80.420  44.394  49.716  1.00  0.00           H  
ATOM   1581 1HD1 LEU A 103      78.764  46.109  50.301  1.00  0.00           H  
ATOM   1582 2HD1 LEU A 103      80.137  46.107  51.433  1.00  0.00           H  
ATOM   1583 3HD1 LEU A 103      80.019  47.363  50.177  1.00  0.00           H  
ATOM   1584 1HD2 LEU A 103      79.129  45.468  47.902  1.00  0.00           H  
ATOM   1585 2HD2 LEU A 103      80.390  46.715  47.743  1.00  0.00           H  
ATOM   1586 3HD2 LEU A 103      80.760  45.019  47.348  1.00  0.00           H  
ATOM   1587  N   ASP A 104      85.258  45.181  49.827  1.00  0.00           N  
ATOM   1588  CA  ASP A 104      86.619  45.707  49.795  1.00  0.00           C  
ATOM   1589  C   ASP A 104      87.344  45.094  48.619  1.00  0.00           C  
ATOM   1590  O   ASP A 104      87.980  45.788  47.828  1.00  0.00           O  
ATOM   1591  CB  ASP A 104      87.368  45.402  51.095  1.00  0.00           C  
ATOM   1592  CG  ASP A 104      86.868  46.225  52.274  1.00  0.00           C  
ATOM   1593  OD1 ASP A 104      86.200  47.206  52.048  1.00  0.00           O  
ATOM   1594  OD2 ASP A 104      87.159  45.865  53.390  1.00  0.00           O  
ATOM   1595  H   ASP A 104      84.933  44.707  50.658  1.00  0.00           H  
ATOM   1596  HA  ASP A 104      86.568  46.793  49.709  1.00  0.00           H  
ATOM   1597 1HB  ASP A 104      87.260  44.344  51.337  1.00  0.00           H  
ATOM   1598 2HB  ASP A 104      88.431  45.599  50.957  1.00  0.00           H  
ATOM   1599  N   GLU A 105      87.226  43.777  48.515  1.00  0.00           N  
ATOM   1600  CA  GLU A 105      87.910  43.014  47.489  1.00  0.00           C  
ATOM   1601  C   GLU A 105      87.325  43.306  46.110  1.00  0.00           C  
ATOM   1602  O   GLU A 105      88.059  43.395  45.125  1.00  0.00           O  
ATOM   1603  CB  GLU A 105      87.819  41.517  47.792  1.00  0.00           C  
ATOM   1604  CG  GLU A 105      88.750  40.649  46.956  1.00  0.00           C  
ATOM   1605  CD  GLU A 105      90.203  40.943  47.204  1.00  0.00           C  
ATOM   1606  OE1 GLU A 105      90.512  41.489  48.236  1.00  0.00           O  
ATOM   1607  OE2 GLU A 105      91.006  40.620  46.360  1.00  0.00           O  
ATOM   1608  H   GLU A 105      86.636  43.293  49.177  1.00  0.00           H  
ATOM   1609  HA  GLU A 105      88.961  43.305  47.486  1.00  0.00           H  
ATOM   1610 1HB  GLU A 105      88.053  41.343  48.842  1.00  0.00           H  
ATOM   1611 2HB  GLU A 105      86.799  41.172  47.622  1.00  0.00           H  
ATOM   1612 1HG  GLU A 105      88.558  39.601  47.188  1.00  0.00           H  
ATOM   1613 2HG  GLU A 105      88.527  40.806  45.902  1.00  0.00           H  
ATOM   1614  N   ILE A 106      86.004  43.464  46.051  1.00  0.00           N  
ATOM   1615  CA  ILE A 106      85.310  43.804  44.807  1.00  0.00           C  
ATOM   1616  C   ILE A 106      85.939  45.067  44.221  1.00  0.00           C  
ATOM   1617  O   ILE A 106      86.347  45.095  43.057  1.00  0.00           O  
ATOM   1618  CB  ILE A 106      83.804  44.023  45.040  1.00  0.00           C  
ATOM   1619  CG1 ILE A 106      83.107  42.688  45.316  1.00  0.00           C  
ATOM   1620  CG2 ILE A 106      83.176  44.717  43.841  1.00  0.00           C  
ATOM   1621  CD1 ILE A 106      81.695  42.833  45.836  1.00  0.00           C  
ATOM   1622  H   ILE A 106      85.466  43.345  46.897  1.00  0.00           H  
ATOM   1623  HA  ILE A 106      85.403  42.965  44.119  1.00  0.00           H  
ATOM   1624  HB  ILE A 106      83.659  44.643  45.924  1.00  0.00           H  
ATOM   1625 1HG1 ILE A 106      83.075  42.098  44.401  1.00  0.00           H  
ATOM   1626 2HG1 ILE A 106      83.682  42.122  46.049  1.00  0.00           H  
ATOM   1627 1HG2 ILE A 106      82.111  44.863  44.022  1.00  0.00           H  
ATOM   1628 2HG2 ILE A 106      83.654  45.684  43.689  1.00  0.00           H  
ATOM   1629 3HG2 ILE A 106      83.311  44.101  42.952  1.00  0.00           H  
ATOM   1630 1HD1 ILE A 106      81.267  41.845  46.008  1.00  0.00           H  
ATOM   1631 2HD1 ILE A 106      81.707  43.391  46.772  1.00  0.00           H  
ATOM   1632 3HD1 ILE A 106      81.090  43.366  45.103  1.00  0.00           H  
ATOM   1633  N   GLU A 107      86.003  46.111  45.037  1.00  0.00           N  
ATOM   1634  CA  GLU A 107      86.581  47.374  44.613  1.00  0.00           C  
ATOM   1635  C   GLU A 107      88.094  47.280  44.449  1.00  0.00           C  
ATOM   1636  O   GLU A 107      88.659  47.892  43.548  1.00  0.00           O  
ATOM   1637  CB  GLU A 107      86.236  48.474  45.619  1.00  0.00           C  
ATOM   1638  CG  GLU A 107      84.764  48.861  45.648  1.00  0.00           C  
ATOM   1639  CD  GLU A 107      84.455  49.910  46.680  1.00  0.00           C  
ATOM   1640  OE1 GLU A 107      85.078  49.901  47.714  1.00  0.00           O  
ATOM   1641  OE2 GLU A 107      83.595  50.722  46.432  1.00  0.00           O  
ATOM   1642  H   GLU A 107      85.640  46.027  45.975  1.00  0.00           H  
ATOM   1643  HA  GLU A 107      86.162  47.638  43.642  1.00  0.00           H  
ATOM   1644 1HB  GLU A 107      86.517  48.151  46.622  1.00  0.00           H  
ATOM   1645 2HB  GLU A 107      86.813  49.370  45.390  1.00  0.00           H  
ATOM   1646 1HG  GLU A 107      84.479  49.237  44.667  1.00  0.00           H  
ATOM   1647 2HG  GLU A 107      84.170  47.971  45.853  1.00  0.00           H  
ATOM   1648  N   LEU A 108      88.746  46.505  45.307  1.00  0.00           N  
ATOM   1649  CA  LEU A 108      90.196  46.353  45.227  1.00  0.00           C  
ATOM   1650  C   LEU A 108      90.585  45.751  43.885  1.00  0.00           C  
ATOM   1651  O   LEU A 108      91.656  46.027  43.347  1.00  0.00           O  
ATOM   1652  CB  LEU A 108      90.709  45.464  46.367  1.00  0.00           C  
ATOM   1653  CG  LEU A 108      92.233  45.326  46.469  1.00  0.00           C  
ATOM   1654  CD1 LEU A 108      92.855  46.700  46.680  1.00  0.00           C  
ATOM   1655  CD2 LEU A 108      92.583  44.386  47.613  1.00  0.00           C  
ATOM   1656  H   LEU A 108      88.239  46.012  46.027  1.00  0.00           H  
ATOM   1657  HA  LEU A 108      90.654  47.334  45.349  1.00  0.00           H  
ATOM   1658 1HB  LEU A 108      90.349  45.869  47.312  1.00  0.00           H  
ATOM   1659 2HB  LEU A 108      90.293  44.465  46.243  1.00  0.00           H  
ATOM   1660  HG  LEU A 108      92.625  44.923  45.535  1.00  0.00           H  
ATOM   1661 1HD1 LEU A 108      93.938  46.602  46.752  1.00  0.00           H  
ATOM   1662 2HD1 LEU A 108      92.605  47.346  45.838  1.00  0.00           H  
ATOM   1663 3HD1 LEU A 108      92.469  47.136  47.600  1.00  0.00           H  
ATOM   1664 1HD2 LEU A 108      93.666  44.287  47.684  1.00  0.00           H  
ATOM   1665 2HD2 LEU A 108      92.193  44.789  48.547  1.00  0.00           H  
ATOM   1666 3HD2 LEU A 108      92.141  43.407  47.427  1.00  0.00           H  
ATOM   1667  N   ALA A 109      89.699  44.912  43.362  1.00  0.00           N  
ATOM   1668  CA  ALA A 109      89.907  44.270  42.078  1.00  0.00           C  
ATOM   1669  C   ALA A 109      89.455  45.187  40.953  1.00  0.00           C  
ATOM   1670  O   ALA A 109      89.922  45.073  39.826  1.00  0.00           O  
ATOM   1671  CB  ALA A 109      89.148  42.958  42.029  1.00  0.00           C  
ATOM   1672  H   ALA A 109      88.854  44.717  43.879  1.00  0.00           H  
ATOM   1673  HA  ALA A 109      90.973  44.071  41.967  1.00  0.00           H  
ATOM   1674 1HB  ALA A 109      89.308  42.481  41.062  1.00  0.00           H  
ATOM   1675 2HB  ALA A 109      89.506  42.301  42.822  1.00  0.00           H  
ATOM   1676 3HB  ALA A 109      88.085  43.148  42.169  1.00  0.00           H  
ATOM   1677  N   GLY A 110      88.537  46.093  41.264  1.00  0.00           N  
ATOM   1678  CA  GLY A 110      88.073  47.046  40.269  1.00  0.00           C  
ATOM   1679  C   GLY A 110      86.737  46.717  39.638  1.00  0.00           C  
ATOM   1680  O   GLY A 110      86.469  47.081  38.488  1.00  0.00           O  
ATOM   1681  H   GLY A 110      88.151  46.129  42.197  1.00  0.00           H  
ATOM   1682 1HA  GLY A 110      87.990  48.034  40.722  1.00  0.00           H  
ATOM   1683 2HA  GLY A 110      88.807  47.121  39.468  1.00  0.00           H  
ATOM   1684  N   LEU A 111      85.891  46.028  40.394  1.00  0.00           N  
ATOM   1685  CA  LEU A 111      84.592  45.612  39.890  1.00  0.00           C  
ATOM   1686  C   LEU A 111      83.449  46.450  40.448  1.00  0.00           C  
ATOM   1687  O   LEU A 111      83.569  47.091  41.500  1.00  0.00           O  
ATOM   1688  CB  LEU A 111      84.355  44.135  40.229  1.00  0.00           C  
ATOM   1689  CG  LEU A 111      84.976  43.121  39.260  1.00  0.00           C  
ATOM   1690  CD1 LEU A 111      86.469  43.004  39.536  1.00  0.00           C  
ATOM   1691  CD2 LEU A 111      84.284  41.776  39.418  1.00  0.00           C  
ATOM   1692  H   LEU A 111      86.152  45.787  41.340  1.00  0.00           H  
ATOM   1693  HA  LEU A 111      84.581  45.749  38.809  1.00  0.00           H  
ATOM   1694 1HB  LEU A 111      84.760  43.936  41.220  1.00  0.00           H  
ATOM   1695 2HB  LEU A 111      83.280  43.953  40.255  1.00  0.00           H  
ATOM   1696  HG  LEU A 111      84.854  43.474  38.235  1.00  0.00           H  
ATOM   1697 1HD1 LEU A 111      86.911  42.283  38.847  1.00  0.00           H  
ATOM   1698 2HD1 LEU A 111      86.943  43.976  39.396  1.00  0.00           H  
ATOM   1699 3HD1 LEU A 111      86.624  42.668  40.561  1.00  0.00           H  
ATOM   1700 1HD2 LEU A 111      84.725  41.056  38.729  1.00  0.00           H  
ATOM   1701 2HD2 LEU A 111      84.407  41.421  40.442  1.00  0.00           H  
ATOM   1702 3HD2 LEU A 111      83.221  41.886  39.197  1.00  0.00           H  
ATOM   1703  N   ILE A 112      82.345  46.433  39.707  1.00  0.00           N  
ATOM   1704  CA  ILE A 112      81.120  47.151  40.040  1.00  0.00           C  
ATOM   1705  C   ILE A 112      80.110  46.148  40.559  1.00  0.00           C  
ATOM   1706  O   ILE A 112      79.592  45.329  39.805  1.00  0.00           O  
ATOM   1707  CB  ILE A 112      80.546  47.900  38.824  1.00  0.00           C  
ATOM   1708  CG1 ILE A 112      81.565  48.910  38.289  1.00  0.00           C  
ATOM   1709  CG2 ILE A 112      79.246  48.597  39.193  1.00  0.00           C  
ATOM   1710  CD1 ILE A 112      81.168  49.540  36.973  1.00  0.00           C  
ATOM   1711  H   ILE A 112      82.377  45.881  38.862  1.00  0.00           H  
ATOM   1712  HA  ILE A 112      81.359  47.920  40.774  1.00  0.00           H  
ATOM   1713  HB  ILE A 112      80.352  47.192  38.019  1.00  0.00           H  
ATOM   1714 1HG1 ILE A 112      81.707  49.705  39.019  1.00  0.00           H  
ATOM   1715 2HG1 ILE A 112      82.528  48.417  38.153  1.00  0.00           H  
ATOM   1716 1HG2 ILE A 112      78.854  49.122  38.323  1.00  0.00           H  
ATOM   1717 2HG2 ILE A 112      78.519  47.858  39.528  1.00  0.00           H  
ATOM   1718 3HG2 ILE A 112      79.431  49.312  39.995  1.00  0.00           H  
ATOM   1719 1HD1 ILE A 112      81.940  50.242  36.659  1.00  0.00           H  
ATOM   1720 2HD1 ILE A 112      81.055  48.762  36.217  1.00  0.00           H  
ATOM   1721 3HD1 ILE A 112      80.224  50.069  37.094  1.00  0.00           H  
ATOM   1722  N   PRO A 113      79.809  46.211  41.858  1.00  0.00           N  
ATOM   1723  CA  PRO A 113      78.837  45.314  42.479  1.00  0.00           C  
ATOM   1724  C   PRO A 113      77.360  45.663  42.305  1.00  0.00           C  
ATOM   1725  O   PRO A 113      76.976  46.828  42.151  1.00  0.00           O  
ATOM   1726  CB  PRO A 113      79.240  45.406  43.954  1.00  0.00           C  
ATOM   1727  CG  PRO A 113      79.756  46.796  44.107  1.00  0.00           C  
ATOM   1728  CD  PRO A 113      80.487  47.067  42.819  1.00  0.00           C  
ATOM   1729  HA  PRO A 113      78.960  44.303  42.064  1.00  0.00           H  
ATOM   1730 1HB  PRO A 113      78.370  45.202  44.595  1.00  0.00           H  
ATOM   1731 2HB  PRO A 113      79.997  44.642  44.186  1.00  0.00           H  
ATOM   1732 1HG  PRO A 113      78.923  47.494  44.275  1.00  0.00           H  
ATOM   1733 2HG  PRO A 113      80.411  46.864  44.988  1.00  0.00           H  
ATOM   1734 1HD  PRO A 113      80.375  48.127  42.549  1.00  0.00           H  
ATOM   1735 2HD  PRO A 113      81.550  46.808  42.938  1.00  0.00           H  
ATOM   1736  N   MET A 114      76.545  44.617  42.344  1.00  0.00           N  
ATOM   1737  CA  MET A 114      75.101  44.738  42.402  1.00  0.00           C  
ATOM   1738  C   MET A 114      74.732  43.928  43.636  1.00  0.00           C  
ATOM   1739  O   MET A 114      75.128  42.773  43.763  1.00  0.00           O  
ATOM   1740  CB  MET A 114      74.395  44.132  41.187  1.00  0.00           C  
ATOM   1741  CG  MET A 114      72.871  44.216  41.350  1.00  0.00           C  
ATOM   1742  SD  MET A 114      71.885  43.514  40.052  1.00  0.00           S  
ATOM   1743  CE  MET A 114      72.089  44.714  38.798  1.00  0.00           C  
ATOM   1744  H   MET A 114      76.961  43.697  42.331  1.00  0.00           H  
ATOM   1745  HA  MET A 114      74.843  45.796  42.432  1.00  0.00           H  
ATOM   1746 1HB  MET A 114      74.701  44.663  40.286  1.00  0.00           H  
ATOM   1747 2HB  MET A 114      74.698  43.090  41.071  1.00  0.00           H  
ATOM   1748 1HG  MET A 114      72.574  43.707  42.266  1.00  0.00           H  
ATOM   1749 2HG  MET A 114      72.571  45.261  41.428  1.00  0.00           H  
ATOM   1750 1HE  MET A 114      71.527  44.416  37.912  1.00  0.00           H  
ATOM   1751 2HE  MET A 114      71.722  45.677  39.153  1.00  0.00           H  
ATOM   1752 3HE  MET A 114      73.147  44.800  38.545  1.00  0.00           H  
ATOM   1753  N   LEU A 115      73.975  44.541  44.522  1.00  0.00           N  
ATOM   1754  CA  LEU A 115      73.632  43.923  45.788  1.00  0.00           C  
ATOM   1755  C   LEU A 115      72.149  43.558  45.848  1.00  0.00           C  
ATOM   1756  O   LEU A 115      71.285  44.435  45.779  1.00  0.00           O  
ATOM   1757  CB  LEU A 115      73.989  44.864  46.949  1.00  0.00           C  
ATOM   1758  CG  LEU A 115      73.935  44.306  48.388  1.00  0.00           C  
ATOM   1759  CD1 LEU A 115      74.801  45.142  49.325  1.00  0.00           C  
ATOM   1760  CD2 LEU A 115      72.494  44.252  48.882  1.00  0.00           C  
ATOM   1761  H   LEU A 115      73.591  45.448  44.296  1.00  0.00           H  
ATOM   1762  HA  LEU A 115      74.205  43.004  45.891  1.00  0.00           H  
ATOM   1763 1HB  LEU A 115      75.005  45.228  46.801  1.00  0.00           H  
ATOM   1764 2HB  LEU A 115      73.312  45.718  46.927  1.00  0.00           H  
ATOM   1765  HG  LEU A 115      74.354  43.300  48.403  1.00  0.00           H  
ATOM   1766 1HD1 LEU A 115      74.747  44.732  50.332  1.00  0.00           H  
ATOM   1767 2HD1 LEU A 115      75.835  45.123  48.979  1.00  0.00           H  
ATOM   1768 3HD1 LEU A 115      74.440  46.170  49.332  1.00  0.00           H  
ATOM   1769 1HD2 LEU A 115      72.473  43.854  49.898  1.00  0.00           H  
ATOM   1770 2HD2 LEU A 115      72.069  45.255  48.877  1.00  0.00           H  
ATOM   1771 3HD2 LEU A 115      71.909  43.605  48.228  1.00  0.00           H  
ATOM   1772  N   THR A 116      71.870  42.257  45.964  1.00  0.00           N  
ATOM   1773  CA  THR A 116      70.507  41.716  45.981  1.00  0.00           C  
ATOM   1774  C   THR A 116      70.146  41.590  47.454  1.00  0.00           C  
ATOM   1775  O   THR A 116      70.832  40.879  48.200  1.00  0.00           O  
ATOM   1776  CB  THR A 116      70.391  40.358  45.265  1.00  0.00           C  
ATOM   1777  OG1 THR A 116      70.735  40.513  43.882  1.00  0.00           O  
ATOM   1778  CG2 THR A 116      68.974  39.816  45.374  1.00  0.00           C  
ATOM   1779  H   THR A 116      72.652  41.623  46.043  1.00  0.00           H  
ATOM   1780  HA  THR A 116      69.878  42.344  45.349  1.00  0.00           H  
ATOM   1781  HB  THR A 116      71.082  39.647  45.719  1.00  0.00           H  
ATOM   1782  HG1 THR A 116      71.631  40.851  43.811  1.00  0.00           H  
ATOM   1783 1HG2 THR A 116      68.911  38.855  44.863  1.00  0.00           H  
ATOM   1784 2HG2 THR A 116      68.714  39.686  46.424  1.00  0.00           H  
ATOM   1785 3HG2 THR A 116      68.280  40.517  44.913  1.00  0.00           H  
ATOM   1786  N   LEU A 117      69.089  42.294  47.855  1.00  0.00           N  
ATOM   1787  CA  LEU A 117      68.648  42.231  49.260  1.00  0.00           C  
ATOM   1788  C   LEU A 117      68.004  40.894  49.672  1.00  0.00           C  
ATOM   1789  O   LEU A 117      68.329  40.323  50.722  1.00  0.00           O  
ATOM   1790  CB  LEU A 117      67.651  43.365  49.528  1.00  0.00           C  
ATOM   1791  CG  LEU A 117      68.234  44.784  49.503  1.00  0.00           C  
ATOM   1792  CD1 LEU A 117      67.103  45.800  49.595  1.00  0.00           C  
ATOM   1793  CD2 LEU A 117      69.214  44.950  50.654  1.00  0.00           C  
ATOM   1794  H   LEU A 117      68.574  42.871  47.205  1.00  0.00           H  
ATOM   1795  HA  LEU A 117      69.521  42.351  49.902  1.00  0.00           H  
ATOM   1796 1HB  LEU A 117      66.862  43.318  48.778  1.00  0.00           H  
ATOM   1797 2HB  LEU A 117      67.201  43.209  50.508  1.00  0.00           H  
ATOM   1798  HG  LEU A 117      68.752  44.947  48.558  1.00  0.00           H  
ATOM   1799 1HD1 LEU A 117      67.518  46.808  49.577  1.00  0.00           H  
ATOM   1800 2HD1 LEU A 117      66.428  45.671  48.749  1.00  0.00           H  
ATOM   1801 3HD1 LEU A 117      66.555  45.650  50.524  1.00  0.00           H  
ATOM   1802 1HD2 LEU A 117      69.629  45.958  50.636  1.00  0.00           H  
ATOM   1803 2HD2 LEU A 117      68.696  44.788  51.599  1.00  0.00           H  
ATOM   1804 3HD2 LEU A 117      70.021  44.224  50.553  1.00  0.00           H  
ATOM   1805  N   TYR A 118      67.077  40.401  48.852  1.00  0.00           N  
ATOM   1806  CA  TYR A 118      66.420  39.139  49.161  1.00  0.00           C  
ATOM   1807  C   TYR A 118      66.446  38.093  48.058  1.00  0.00           C  
ATOM   1808  O   TYR A 118      65.857  38.271  46.979  1.00  0.00           O  
ATOM   1809  CB  TYR A 118      64.966  39.369  49.567  1.00  0.00           C  
ATOM   1810  CG  TYR A 118      64.306  38.081  49.993  1.00  0.00           C  
ATOM   1811  CD1 TYR A 118      64.673  37.458  51.189  1.00  0.00           C  
ATOM   1812  CD2 TYR A 118      63.348  37.461  49.194  1.00  0.00           C  
ATOM   1813  CE1 TYR A 118      64.105  36.249  51.584  1.00  0.00           C  
ATOM   1814  CE2 TYR A 118      62.767  36.245  49.582  1.00  0.00           C  
ATOM   1815  CZ  TYR A 118      63.152  35.651  50.780  1.00  0.00           C  
ATOM   1816  OH  TYR A 118      62.574  34.477  51.204  1.00  0.00           O  
ATOM   1817  H   TYR A 118      66.823  40.895  48.010  1.00  0.00           H  
ATOM   1818  HA  TYR A 118      66.942  38.672  49.996  1.00  0.00           H  
ATOM   1819 1HB  TYR A 118      64.927  40.087  50.387  1.00  0.00           H  
ATOM   1820 2HB  TYR A 118      64.418  39.799  48.728  1.00  0.00           H  
ATOM   1821  HD1 TYR A 118      65.419  37.918  51.836  1.00  0.00           H  
ATOM   1822  HD2 TYR A 118      63.042  37.920  48.253  1.00  0.00           H  
ATOM   1823  HE1 TYR A 118      64.409  35.785  52.522  1.00  0.00           H  
ATOM   1824  HE2 TYR A 118      62.019  35.771  48.947  1.00  0.00           H  
ATOM   1825  HH  TYR A 118      61.941  34.179  50.548  1.00  0.00           H  
ATOM   1826  N   HIS A 119      67.097  36.972  48.351  1.00  0.00           N  
ATOM   1827  CA  HIS A 119      67.103  35.883  47.403  1.00  0.00           C  
ATOM   1828  C   HIS A 119      66.790  34.520  48.031  1.00  0.00           C  
ATOM   1829  O   HIS A 119      67.641  33.619  48.072  1.00  0.00           O  
ATOM   1830  CB  HIS A 119      68.463  35.821  46.700  1.00  0.00           C  
ATOM   1831  CG  HIS A 119      68.478  34.930  45.496  1.00  0.00           C  
ATOM   1832  ND1 HIS A 119      69.340  35.124  44.438  1.00  0.00           N  
ATOM   1833  CD2 HIS A 119      67.736  33.842  45.184  1.00  0.00           C  
ATOM   1834  CE1 HIS A 119      69.128  34.192  43.525  1.00  0.00           C  
ATOM   1835  NE2 HIS A 119      68.160  33.402  43.954  1.00  0.00           N  
ATOM   1836  H   HIS A 119      67.590  36.865  49.227  1.00  0.00           H  
ATOM   1837  HA  HIS A 119      66.297  36.022  46.685  1.00  0.00           H  
ATOM   1838 1HB  HIS A 119      68.756  36.823  46.386  1.00  0.00           H  
ATOM   1839 2HB  HIS A 119      69.218  35.463  47.399  1.00  0.00           H  
ATOM   1840  HD1 HIS A 119      70.073  35.804  44.389  1.00  0.00           H  
ATOM   1841  HD2 HIS A 119      66.936  33.316  45.705  1.00  0.00           H  
ATOM   1842  HE1 HIS A 119      69.714  34.171  42.607  1.00  0.00           H  
ATOM   1843  N   TRP A 120      65.554  34.421  48.535  1.00  0.00           N  
ATOM   1844  CA  TRP A 120      64.940  33.199  49.061  1.00  0.00           C  
ATOM   1845  C   TRP A 120      65.353  32.657  50.430  1.00  0.00           C  
ATOM   1846  O   TRP A 120      64.657  31.798  50.979  1.00  0.00           O  
ATOM   1847  CB  TRP A 120      65.171  32.082  48.042  1.00  0.00           C  
ATOM   1848  CG  TRP A 120      64.759  32.449  46.648  1.00  0.00           C  
ATOM   1849  CD1 TRP A 120      64.300  33.661  46.227  1.00  0.00           C  
ATOM   1850  CD2 TRP A 120      64.766  31.594  45.479  1.00  0.00           C  
ATOM   1851  NE1 TRP A 120      64.021  33.620  44.883  1.00  0.00           N  
ATOM   1852  CE2 TRP A 120      64.302  32.363  44.409  1.00  0.00           C  
ATOM   1853  CE3 TRP A 120      65.126  30.259  45.258  1.00  0.00           C  
ATOM   1854  CZ2 TRP A 120      64.183  31.845  43.129  1.00  0.00           C  
ATOM   1855  CZ3 TRP A 120      65.008  29.739  43.976  1.00  0.00           C  
ATOM   1856  CH2 TRP A 120      64.549  30.512  42.939  1.00  0.00           C  
ATOM   1857  H   TRP A 120      65.022  35.280  48.540  1.00  0.00           H  
ATOM   1858  HA  TRP A 120      63.882  33.392  49.240  1.00  0.00           H  
ATOM   1859 1HB  TRP A 120      66.228  31.816  48.027  1.00  0.00           H  
ATOM   1860 2HB  TRP A 120      64.614  31.195  48.341  1.00  0.00           H  
ATOM   1861  HD1 TRP A 120      64.172  34.535  46.863  1.00  0.00           H  
ATOM   1862  HE1 TRP A 120      63.666  34.388  44.332  1.00  0.00           H  
ATOM   1863  HE3 TRP A 120      65.493  29.642  46.078  1.00  0.00           H  
ATOM   1864  HZ2 TRP A 120      63.821  32.442  42.293  1.00  0.00           H  
ATOM   1865  HZ3 TRP A 120      65.289  28.698  43.813  1.00  0.00           H  
ATOM   1866  HH2 TRP A 120      64.469  30.072  41.944  1.00  0.00           H  
ATOM   1867  N   ASP A 121      66.421  33.160  50.941  1.00  0.00           N  
ATOM   1868  CA  ASP A 121      66.986  32.669  52.200  1.00  0.00           C  
ATOM   1869  C   ASP A 121      66.492  33.360  53.476  1.00  0.00           C  
ATOM   1870  O   ASP A 121      67.269  33.878  54.283  1.00  0.00           O  
ATOM   1871  CB  ASP A 121      68.529  32.659  52.125  1.00  0.00           C  
ATOM   1872  CG  ASP A 121      69.140  34.028  51.831  1.00  0.00           C  
ATOM   1873  OD1 ASP A 121      68.424  34.989  51.499  1.00  0.00           O  
ATOM   1874  OD2 ASP A 121      70.376  34.130  51.907  1.00  0.00           O  
ATOM   1875  H   ASP A 121      66.858  33.944  50.478  1.00  0.00           H  
ATOM   1876  HA  ASP A 121      66.636  31.649  52.363  1.00  0.00           H  
ATOM   1877 1HB  ASP A 121      68.937  32.300  53.070  1.00  0.00           H  
ATOM   1878 2HB  ASP A 121      68.851  31.967  51.346  1.00  0.00           H  
ATOM   1879  N   LEU A 122      65.173  33.331  53.631  1.00  0.00           N  
ATOM   1880  CA  LEU A 122      64.471  33.900  54.765  1.00  0.00           C  
ATOM   1881  C   LEU A 122      64.910  33.232  56.055  1.00  0.00           C  
ATOM   1882  O   LEU A 122      64.978  31.993  56.134  1.00  0.00           O  
ATOM   1883  CB  LEU A 122      62.955  33.745  54.586  1.00  0.00           C  
ATOM   1884  CG  LEU A 122      62.085  34.478  55.616  1.00  0.00           C  
ATOM   1885  CD1 LEU A 122      62.130  35.975  55.344  1.00  0.00           C  
ATOM   1886  CD2 LEU A 122      60.660  33.951  55.544  1.00  0.00           C  
ATOM   1887  H   LEU A 122      64.643  32.879  52.900  1.00  0.00           H  
ATOM   1888  HA  LEU A 122      64.685  34.968  54.804  1.00  0.00           H  
ATOM   1889 1HB  LEU A 122      62.682  34.115  53.600  1.00  0.00           H  
ATOM   1890 2HB  LEU A 122      62.706  32.685  54.637  1.00  0.00           H  
ATOM   1891  HG  LEU A 122      62.485  34.309  56.617  1.00  0.00           H  
ATOM   1892 1HD1 LEU A 122      61.512  36.497  56.075  1.00  0.00           H  
ATOM   1893 2HD1 LEU A 122      63.158  36.330  55.422  1.00  0.00           H  
ATOM   1894 3HD1 LEU A 122      61.751  36.175  54.343  1.00  0.00           H  
ATOM   1895 1HD2 LEU A 122      60.042  34.471  56.276  1.00  0.00           H  
ATOM   1896 2HD2 LEU A 122      60.259  34.121  54.544  1.00  0.00           H  
ATOM   1897 3HD2 LEU A 122      60.656  32.882  55.760  1.00  0.00           H  
ATOM   1898  N   PRO A 123      65.212  34.045  57.080  1.00  0.00           N  
ATOM   1899  CA  PRO A 123      65.548  33.549  58.414  1.00  0.00           C  
ATOM   1900  C   PRO A 123      64.433  32.640  58.918  1.00  0.00           C  
ATOM   1901  O   PRO A 123      63.256  32.990  58.855  1.00  0.00           O  
ATOM   1902  CB  PRO A 123      65.666  34.827  59.250  1.00  0.00           C  
ATOM   1903  CG  PRO A 123      66.077  35.870  58.267  1.00  0.00           C  
ATOM   1904  CD  PRO A 123      65.351  35.499  57.001  1.00  0.00           C  
ATOM   1905  HA  PRO A 123      66.510  33.018  58.370  1.00  0.00           H  
ATOM   1906 1HB  PRO A 123      64.704  35.051  59.733  1.00  0.00           H  
ATOM   1907 2HB  PRO A 123      66.403  34.684  60.053  1.00  0.00           H  
ATOM   1908 1HG  PRO A 123      65.799  36.869  58.636  1.00  0.00           H  
ATOM   1909 2HG  PRO A 123      67.169  35.869  58.146  1.00  0.00           H  
ATOM   1910 1HD  PRO A 123      64.354  35.962  57.000  1.00  0.00           H  
ATOM   1911 2HD  PRO A 123      65.937  35.832  56.132  1.00  0.00           H  
ATOM   1912  N   GLN A 124      64.796  31.460  59.400  1.00  0.00           N  
ATOM   1913  CA  GLN A 124      63.798  30.535  59.909  1.00  0.00           C  
ATOM   1914  C   GLN A 124      62.991  31.151  61.050  1.00  0.00           C  
ATOM   1915  O   GLN A 124      61.794  30.887  61.176  1.00  0.00           O  
ATOM   1916  CB  GLN A 124      64.467  29.240  60.379  1.00  0.00           C  
ATOM   1917  CG  GLN A 124      63.512  28.238  61.004  1.00  0.00           C  
ATOM   1918  CD  GLN A 124      62.492  27.714  60.012  1.00  0.00           C  
ATOM   1919  OE1 GLN A 124      62.843  27.272  58.914  1.00  0.00           O  
ATOM   1920  NE2 GLN A 124      61.220  27.759  60.391  1.00  0.00           N  
ATOM   1921  H   GLN A 124      65.769  31.192  59.419  1.00  0.00           H  
ATOM   1922  HA  GLN A 124      63.114  30.283  59.098  1.00  0.00           H  
ATOM   1923 1HB  GLN A 124      64.957  28.756  59.535  1.00  0.00           H  
ATOM   1924 2HB  GLN A 124      65.237  29.475  61.114  1.00  0.00           H  
ATOM   1925 1HG  GLN A 124      64.086  27.393  61.384  1.00  0.00           H  
ATOM   1926 2HG  GLN A 124      62.976  28.722  61.821  1.00  0.00           H  
ATOM   1927 1HE2 GLN A 124      60.502  27.427  59.778  1.00  0.00           H  
ATOM   1928 2HE2 GLN A 124      60.979  28.125  61.290  1.00  0.00           H  
ATOM   1929  N   TRP A 125      63.639  31.990  61.877  1.00  0.00           N  
ATOM   1930  CA  TRP A 125      62.911  32.549  63.014  1.00  0.00           C  
ATOM   1931  C   TRP A 125      61.755  33.391  62.500  1.00  0.00           C  
ATOM   1932  O   TRP A 125      60.772  33.598  63.206  1.00  0.00           O  
ATOM   1933  CB  TRP A 125      63.792  33.409  63.940  1.00  0.00           C  
ATOM   1934  CG  TRP A 125      64.383  34.652  63.335  1.00  0.00           C  
ATOM   1935  CD1 TRP A 125      65.624  34.780  62.778  1.00  0.00           C  
ATOM   1936  CD2 TRP A 125      63.793  35.957  63.301  1.00  0.00           C  
ATOM   1937  NE1 TRP A 125      65.854  36.086  62.410  1.00  0.00           N  
ATOM   1938  CE2 TRP A 125      64.748  36.832  62.717  1.00  0.00           C  
ATOM   1939  CE3 TRP A 125      62.553  36.478  63.709  1.00  0.00           C  
ATOM   1940  CZ2 TRP A 125      64.505  38.205  62.534  1.00  0.00           C  
ATOM   1941  CZ3 TRP A 125      62.311  37.850  63.523  1.00  0.00           C  
ATOM   1942  CH2 TRP A 125      63.290  38.694  62.939  1.00  0.00           C  
ATOM   1943  H   TRP A 125      64.604  32.253  61.733  1.00  0.00           H  
ATOM   1944  HA  TRP A 125      62.520  31.727  63.612  1.00  0.00           H  
ATOM   1945 1HB  TRP A 125      63.209  33.726  64.805  1.00  0.00           H  
ATOM   1946 2HB  TRP A 125      64.625  32.811  64.308  1.00  0.00           H  
ATOM   1947  HD1 TRP A 125      66.333  33.965  62.643  1.00  0.00           H  
ATOM   1948  HE1 TRP A 125      66.699  36.437  61.983  1.00  0.00           H  
ATOM   1949  HE3 TRP A 125      61.795  35.834  64.157  1.00  0.00           H  
ATOM   1950  HZ2 TRP A 125      65.245  38.868  62.085  1.00  0.00           H  
ATOM   1951  HZ3 TRP A 125      61.348  38.251  63.842  1.00  0.00           H  
ATOM   1952  HH2 TRP A 125      63.070  39.754  62.810  1.00  0.00           H  
ATOM   1953  N   ILE A 126      61.854  33.880  61.275  1.00  0.00           N  
ATOM   1954  CA  ILE A 126      60.744  34.665  60.755  1.00  0.00           C  
ATOM   1955  C   ILE A 126      59.624  33.752  60.256  1.00  0.00           C  
ATOM   1956  O   ILE A 126      58.440  34.059  60.441  1.00  0.00           O  
ATOM   1957  CB  ILE A 126      61.210  35.589  59.615  1.00  0.00           C  
ATOM   1958  CG1 ILE A 126      62.151  36.670  60.155  1.00  0.00           C  
ATOM   1959  CG2 ILE A 126      60.015  36.219  58.918  1.00  0.00           C  
ATOM   1960  CD1 ILE A 126      62.794  37.512  59.077  1.00  0.00           C  
ATOM   1961  H   ILE A 126      62.665  33.729  60.693  1.00  0.00           H  
ATOM   1962  HA  ILE A 126      60.344  35.275  61.564  1.00  0.00           H  
ATOM   1963  HB  ILE A 126      61.779  35.010  58.888  1.00  0.00           H  
ATOM   1964 1HG1 ILE A 126      61.599  37.331  60.821  1.00  0.00           H  
ATOM   1965 2HG1 ILE A 126      62.944  36.203  60.740  1.00  0.00           H  
ATOM   1966 1HG2 ILE A 126      60.362  36.869  58.116  1.00  0.00           H  
ATOM   1967 2HG2 ILE A 126      59.382  35.436  58.502  1.00  0.00           H  
ATOM   1968 3HG2 ILE A 126      59.442  36.805  59.637  1.00  0.00           H  
ATOM   1969 1HD1 ILE A 126      63.446  38.255  59.537  1.00  0.00           H  
ATOM   1970 2HD1 ILE A 126      63.381  36.873  58.416  1.00  0.00           H  
ATOM   1971 3HD1 ILE A 126      62.021  38.018  58.500  1.00  0.00           H  
ATOM   1972  N   GLU A 127      60.006  32.635  59.634  1.00  0.00           N  
ATOM   1973  CA  GLU A 127      59.054  31.635  59.149  1.00  0.00           C  
ATOM   1974  C   GLU A 127      58.262  31.102  60.340  1.00  0.00           C  
ATOM   1975  O   GLU A 127      57.089  30.738  60.221  1.00  0.00           O  
ATOM   1976  CB  GLU A 127      59.772  30.492  58.428  1.00  0.00           C  
ATOM   1977  CG  GLU A 127      58.870  29.329  58.040  1.00  0.00           C  
ATOM   1978  CD  GLU A 127      57.829  29.709  57.024  1.00  0.00           C  
ATOM   1979  OE1 GLU A 127      58.020  30.688  56.344  1.00  0.00           O  
ATOM   1980  OE2 GLU A 127      56.841  29.020  56.929  1.00  0.00           O  
ATOM   1981  H   GLU A 127      60.994  32.480  59.496  1.00  0.00           H  
ATOM   1982  HA  GLU A 127      58.388  32.112  58.429  1.00  0.00           H  
ATOM   1983 1HB  GLU A 127      60.239  30.871  57.519  1.00  0.00           H  
ATOM   1984 2HB  GLU A 127      60.566  30.101  59.065  1.00  0.00           H  
ATOM   1985 1HG  GLU A 127      59.484  28.527  57.631  1.00  0.00           H  
ATOM   1986 2HG  GLU A 127      58.377  28.951  58.935  1.00  0.00           H  
ATOM   1987  N   ASP A 128      58.928  31.041  61.486  1.00  0.00           N  
ATOM   1988  CA  ASP A 128      58.298  30.591  62.710  1.00  0.00           C  
ATOM   1989  C   ASP A 128      57.096  31.462  63.052  1.00  0.00           C  
ATOM   1990  O   ASP A 128      56.114  30.970  63.610  1.00  0.00           O  
ATOM   1991  CB  ASP A 128      59.301  30.608  63.866  1.00  0.00           C  
ATOM   1992  CG  ASP A 128      60.347  29.506  63.759  1.00  0.00           C  
ATOM   1993  OD1 ASP A 128      60.134  28.582  63.010  1.00  0.00           O  
ATOM   1994  OD2 ASP A 128      61.349  29.600  64.427  1.00  0.00           O  
ATOM   1995  H   ASP A 128      59.900  31.315  61.504  1.00  0.00           H  
ATOM   1996  HA  ASP A 128      57.940  29.572  62.561  1.00  0.00           H  
ATOM   1997 1HB  ASP A 128      59.810  31.571  63.892  1.00  0.00           H  
ATOM   1998 2HB  ASP A 128      58.769  30.493  64.811  1.00  0.00           H  
ATOM   1999  N   GLU A 129      57.168  32.740  62.694  1.00  0.00           N  
ATOM   2000  CA  GLU A 129      56.103  33.681  62.997  1.00  0.00           C  
ATOM   2001  C   GLU A 129      55.008  33.612  61.934  1.00  0.00           C  
ATOM   2002  O   GLU A 129      53.982  34.282  62.052  1.00  0.00           O  
ATOM   2003  CB  GLU A 129      56.658  35.104  63.091  1.00  0.00           C  
ATOM   2004  CG  GLU A 129      57.620  35.329  64.249  1.00  0.00           C  
ATOM   2005  CD  GLU A 129      58.164  36.729  64.294  1.00  0.00           C  
ATOM   2006  OE1 GLU A 129      57.894  37.481  63.388  1.00  0.00           O  
ATOM   2007  OE2 GLU A 129      58.850  37.049  65.236  1.00  0.00           O  
ATOM   2008  H   GLU A 129      57.986  33.066  62.199  1.00  0.00           H  
ATOM   2009  HA  GLU A 129      55.695  33.437  63.979  1.00  0.00           H  
ATOM   2010 1HB  GLU A 129      57.182  35.352  62.168  1.00  0.00           H  
ATOM   2011 2HB  GLU A 129      55.834  35.809  63.199  1.00  0.00           H  
ATOM   2012 1HG  GLU A 129      57.100  35.123  65.184  1.00  0.00           H  
ATOM   2013 2HG  GLU A 129      58.447  34.625  64.162  1.00  0.00           H  
ATOM   2014  N   GLY A 130      55.223  32.815  60.890  1.00  0.00           N  
ATOM   2015  CA  GLY A 130      54.256  32.742  59.801  1.00  0.00           C  
ATOM   2016  C   GLY A 130      54.919  33.068  58.474  1.00  0.00           C  
ATOM   2017  O   GLY A 130      54.316  32.922  57.409  1.00  0.00           O  
ATOM   2018  H   GLY A 130      56.061  32.253  60.844  1.00  0.00           H  
ATOM   2019 1HA  GLY A 130      53.824  31.741  59.766  1.00  0.00           H  
ATOM   2020 2HA  GLY A 130      53.440  33.438  59.992  1.00  0.00           H  
ATOM   2021  N   GLY A 131      56.164  33.527  58.547  1.00  0.00           N  
ATOM   2022  CA  GLY A 131      56.926  33.842  57.354  1.00  0.00           C  
ATOM   2023  C   GLY A 131      56.303  34.876  56.442  1.00  0.00           C  
ATOM   2024  O   GLY A 131      55.773  35.889  56.902  1.00  0.00           O  
ATOM   2025  H   GLY A 131      56.591  33.660  59.453  1.00  0.00           H  
ATOM   2026 1HA  GLY A 131      57.913  34.208  57.638  1.00  0.00           H  
ATOM   2027 2HA  GLY A 131      57.076  32.936  56.768  1.00  0.00           H  
ATOM   2028  N   TRP A 132      56.340  34.611  55.138  1.00  0.00           N  
ATOM   2029  CA  TRP A 132      55.778  35.559  54.178  1.00  0.00           C  
ATOM   2030  C   TRP A 132      54.257  35.714  54.199  1.00  0.00           C  
ATOM   2031  O   TRP A 132      53.724  36.594  53.526  1.00  0.00           O  
ATOM   2032  CB  TRP A 132      56.224  35.224  52.739  1.00  0.00           C  
ATOM   2033  CG  TRP A 132      57.655  35.594  52.457  1.00  0.00           C  
ATOM   2034  CD1 TRP A 132      58.712  34.737  52.314  1.00  0.00           C  
ATOM   2035  CD2 TRP A 132      58.202  36.921  52.369  1.00  0.00           C  
ATOM   2036  NE1 TRP A 132      59.875  35.443  52.148  1.00  0.00           N  
ATOM   2037  CE2 TRP A 132      59.596  36.784  52.181  1.00  0.00           C  
ATOM   2038  CE3 TRP A 132      57.652  38.209  52.438  1.00  0.00           C  
ATOM   2039  CZ2 TRP A 132      60.455  37.886  52.058  1.00  0.00           C  
ATOM   2040  CZ3 TRP A 132      58.512  39.317  52.314  1.00  0.00           C  
ATOM   2041  CH2 TRP A 132      59.896  39.140  52.128  1.00  0.00           C  
ATOM   2042  H   TRP A 132      56.755  33.755  54.799  1.00  0.00           H  
ATOM   2043  HA  TRP A 132      56.139  36.557  54.425  1.00  0.00           H  
ATOM   2044 1HB  TRP A 132      56.104  34.156  52.560  1.00  0.00           H  
ATOM   2045 2HB  TRP A 132      55.587  35.749  52.028  1.00  0.00           H  
ATOM   2046  HD1 TRP A 132      58.640  33.652  52.328  1.00  0.00           H  
ATOM   2047  HE1 TRP A 132      60.793  35.042  52.024  1.00  0.00           H  
ATOM   2048  HE3 TRP A 132      56.581  38.350  52.583  1.00  0.00           H  
ATOM   2049  HZ2 TRP A 132      61.529  37.772  51.911  1.00  0.00           H  
ATOM   2050  HZ3 TRP A 132      58.081  40.318  52.365  1.00  0.00           H  
ATOM   2051  HH2 TRP A 132      60.538  40.017  52.039  1.00  0.00           H  
ATOM   2052  N   THR A 133      53.551  34.886  54.961  1.00  0.00           N  
ATOM   2053  CA  THR A 133      52.093  34.992  54.991  1.00  0.00           C  
ATOM   2054  C   THR A 133      51.630  36.089  55.946  1.00  0.00           C  
ATOM   2055  O   THR A 133      50.457  36.454  55.941  1.00  0.00           O  
ATOM   2056  CB  THR A 133      51.434  33.691  55.447  1.00  0.00           C  
ATOM   2057  OG1 THR A 133      51.781  33.443  56.813  1.00  0.00           O  
ATOM   2058  CG2 THR A 133      51.891  32.530  54.579  1.00  0.00           C  
ATOM   2059  H   THR A 133      54.005  34.181  55.523  1.00  0.00           H  
ATOM   2060  HA  THR A 133      51.740  35.211  53.983  1.00  0.00           H  
ATOM   2061  HB  THR A 133      50.350  33.788  55.375  1.00  0.00           H  
ATOM   2062  HG1 THR A 133      52.733  33.342  56.887  1.00  0.00           H  
ATOM   2063 1HG2 THR A 133      51.411  31.612  54.917  1.00  0.00           H  
ATOM   2064 2HG2 THR A 133      51.617  32.722  53.541  1.00  0.00           H  
ATOM   2065 3HG2 THR A 133      52.972  32.424  54.655  1.00  0.00           H  
ATOM   2066  N   GLN A 134      52.546  36.631  56.747  1.00  0.00           N  
ATOM   2067  CA  GLN A 134      52.194  37.700  57.682  1.00  0.00           C  
ATOM   2068  C   GLN A 134      52.821  39.047  57.318  1.00  0.00           C  
ATOM   2069  O   GLN A 134      53.890  39.093  56.711  1.00  0.00           O  
ATOM   2070  CB  GLN A 134      52.624  37.314  59.104  1.00  0.00           C  
ATOM   2071  CG  GLN A 134      52.095  35.954  59.583  1.00  0.00           C  
ATOM   2072  CD  GLN A 134      50.576  35.919  59.674  1.00  0.00           C  
ATOM   2073  OE1 GLN A 134      49.958  36.707  60.398  1.00  0.00           O  
ATOM   2074  NE2 GLN A 134      49.964  35.014  58.917  1.00  0.00           N  
ATOM   2075  H   GLN A 134      53.500  36.301  56.712  1.00  0.00           H  
ATOM   2076  HA  GLN A 134      51.113  37.833  57.663  1.00  0.00           H  
ATOM   2077 1HB  GLN A 134      53.712  37.286  59.161  1.00  0.00           H  
ATOM   2078 2HB  GLN A 134      52.279  38.071  59.807  1.00  0.00           H  
ATOM   2079 1HG  GLN A 134      52.413  35.184  58.881  1.00  0.00           H  
ATOM   2080 2HG  GLN A 134      52.500  35.747  60.573  1.00  0.00           H  
ATOM   2081 1HE2 GLN A 134      48.966  34.941  58.932  1.00  0.00           H  
ATOM   2082 2HE2 GLN A 134      50.500  34.406  58.331  1.00  0.00           H  
ATOM   2083  N   ARG A 135      52.163  40.143  57.699  1.00  0.00           N  
ATOM   2084  CA  ARG A 135      52.652  41.474  57.337  1.00  0.00           C  
ATOM   2085  C   ARG A 135      53.926  41.796  58.110  1.00  0.00           C  
ATOM   2086  O   ARG A 135      54.731  42.626  57.689  1.00  0.00           O  
ATOM   2087  CB  ARG A 135      51.601  42.537  57.624  1.00  0.00           C  
ATOM   2088  CG  ARG A 135      50.387  42.498  56.710  1.00  0.00           C  
ATOM   2089  CD  ARG A 135      49.376  43.515  57.097  1.00  0.00           C  
ATOM   2090  NE  ARG A 135      49.887  44.869  56.958  1.00  0.00           N  
ATOM   2091  CZ  ARG A 135      49.875  45.577  55.812  1.00  0.00           C  
ATOM   2092  NH1 ARG A 135      49.375  45.048  54.717  1.00  0.00           N  
ATOM   2093  NH2 ARG A 135      50.365  46.804  55.788  1.00  0.00           N  
ATOM   2094  H   ARG A 135      51.316  40.062  58.245  1.00  0.00           H  
ATOM   2095  HA  ARG A 135      52.823  41.500  56.261  1.00  0.00           H  
ATOM   2096 1HB  ARG A 135      51.247  42.430  58.648  1.00  0.00           H  
ATOM   2097 2HB  ARG A 135      52.050  43.526  57.534  1.00  0.00           H  
ATOM   2098 1HG  ARG A 135      50.697  42.696  55.684  1.00  0.00           H  
ATOM   2099 2HG  ARG A 135      49.921  41.513  56.764  1.00  0.00           H  
ATOM   2100 1HD  ARG A 135      48.497  43.415  56.460  1.00  0.00           H  
ATOM   2101 2HD  ARG A 135      49.088  43.364  58.137  1.00  0.00           H  
ATOM   2102  HE  ARG A 135      50.280  45.310  57.779  1.00  0.00           H  
ATOM   2103 1HH1 ARG A 135      49.000  44.110  54.735  1.00  0.00           H  
ATOM   2104 2HH1 ARG A 135      49.366  45.579  53.858  1.00  0.00           H  
ATOM   2105 1HH2 ARG A 135      50.750  47.211  56.630  1.00  0.00           H  
ATOM   2106 2HH2 ARG A 135      50.356  47.335  54.930  1.00  0.00           H  
ATOM   2107  N   GLU A 136      54.090  41.133  59.251  1.00  0.00           N  
ATOM   2108  CA  GLU A 136      55.220  41.394  60.129  1.00  0.00           C  
ATOM   2109  C   GLU A 136      56.570  41.125  59.446  1.00  0.00           C  
ATOM   2110  O   GLU A 136      57.579  41.742  59.791  1.00  0.00           O  
ATOM   2111  CB  GLU A 136      55.101  40.540  61.393  1.00  0.00           C  
ATOM   2112  CG  GLU A 136      53.961  40.943  62.319  1.00  0.00           C  
ATOM   2113  CD  GLU A 136      53.849  40.057  63.529  1.00  0.00           C  
ATOM   2114  OE1 GLU A 136      54.556  39.081  63.594  1.00  0.00           O  
ATOM   2115  OE2 GLU A 136      53.055  40.358  64.389  1.00  0.00           O  
ATOM   2116  H   GLU A 136      53.413  40.431  59.515  1.00  0.00           H  
ATOM   2117  HA  GLU A 136      55.234  42.457  60.370  1.00  0.00           H  
ATOM   2118 1HB  GLU A 136      54.952  39.496  61.115  1.00  0.00           H  
ATOM   2119 2HB  GLU A 136      56.029  40.599  61.961  1.00  0.00           H  
ATOM   2120 1HG  GLU A 136      54.120  41.969  62.648  1.00  0.00           H  
ATOM   2121 2HG  GLU A 136      53.026  40.909  61.762  1.00  0.00           H  
ATOM   2122  N   THR A 137      56.614  40.238  58.440  1.00  0.00           N  
ATOM   2123  CA  THR A 137      57.852  39.914  57.734  1.00  0.00           C  
ATOM   2124  C   THR A 137      58.328  41.141  56.973  1.00  0.00           C  
ATOM   2125  O   THR A 137      59.531  41.377  56.816  1.00  0.00           O  
ATOM   2126  CB  THR A 137      57.665  38.732  56.765  1.00  0.00           C  
ATOM   2127  OG1 THR A 137      57.257  37.570  57.499  1.00  0.00           O  
ATOM   2128  CG2 THR A 137      58.963  38.434  56.030  1.00  0.00           C  
ATOM   2129  H   THR A 137      55.769  39.769  58.147  1.00  0.00           H  
ATOM   2130  HA  THR A 137      58.606  39.633  58.470  1.00  0.00           H  
ATOM   2131  HB  THR A 137      56.890  38.977  56.038  1.00  0.00           H  
ATOM   2132  HG1 THR A 137      56.428  37.750  57.947  1.00  0.00           H  
ATOM   2133 1HG2 THR A 137      58.811  37.596  55.350  1.00  0.00           H  
ATOM   2134 2HG2 THR A 137      59.269  39.312  55.462  1.00  0.00           H  
ATOM   2135 3HG2 THR A 137      59.739  38.180  56.751  1.00  0.00           H  
ATOM   2136  N   ILE A 138      57.373  41.941  56.513  1.00  0.00           N  
ATOM   2137  CA  ILE A 138      57.629  43.158  55.769  1.00  0.00           C  
ATOM   2138  C   ILE A 138      58.312  44.158  56.688  1.00  0.00           C  
ATOM   2139  O   ILE A 138      59.285  44.803  56.301  1.00  0.00           O  
ATOM   2140  CB  ILE A 138      56.328  43.758  55.204  1.00  0.00           C  
ATOM   2141  CG1 ILE A 138      55.742  42.842  54.127  1.00  0.00           C  
ATOM   2142  CG2 ILE A 138      56.583  45.149  54.644  1.00  0.00           C  
ATOM   2143  CD1 ILE A 138      54.336  43.210  53.711  1.00  0.00           C  
ATOM   2144  H   ILE A 138      56.395  41.737  56.660  1.00  0.00           H  
ATOM   2145  HA  ILE A 138      58.292  42.923  54.937  1.00  0.00           H  
ATOM   2146  HB  ILE A 138      55.584  43.827  55.998  1.00  0.00           H  
ATOM   2147 1HG1 ILE A 138      56.377  42.868  53.242  1.00  0.00           H  
ATOM   2148 2HG1 ILE A 138      55.731  41.814  54.490  1.00  0.00           H  
ATOM   2149 1HG2 ILE A 138      55.654  45.557  54.248  1.00  0.00           H  
ATOM   2150 2HG2 ILE A 138      56.956  45.797  55.436  1.00  0.00           H  
ATOM   2151 3HG2 ILE A 138      57.323  45.089  53.845  1.00  0.00           H  
ATOM   2152 1HD1 ILE A 138      53.989  42.515  52.945  1.00  0.00           H  
ATOM   2153 2HD1 ILE A 138      53.674  43.155  54.576  1.00  0.00           H  
ATOM   2154 3HD1 ILE A 138      54.328  44.223  53.311  1.00  0.00           H  
ATOM   2155  N   GLN A 139      57.819  44.259  57.920  1.00  0.00           N  
ATOM   2156  CA  GLN A 139      58.412  45.184  58.877  1.00  0.00           C  
ATOM   2157  C   GLN A 139      59.831  44.726  59.193  1.00  0.00           C  
ATOM   2158  O   GLN A 139      60.729  45.557  59.359  1.00  0.00           O  
ATOM   2159  CB  GLN A 139      57.575  45.265  60.156  1.00  0.00           C  
ATOM   2160  CG  GLN A 139      56.228  45.945  59.977  1.00  0.00           C  
ATOM   2161  CD  GLN A 139      55.404  45.940  61.250  1.00  0.00           C  
ATOM   2162  OE1 GLN A 139      55.577  45.077  62.115  1.00  0.00           O  
ATOM   2163  NE2 GLN A 139      54.500  46.906  61.373  1.00  0.00           N  
ATOM   2164  H   GLN A 139      57.030  43.697  58.204  1.00  0.00           H  
ATOM   2165  HA  GLN A 139      58.439  46.176  58.426  1.00  0.00           H  
ATOM   2166 1HB  GLN A 139      57.396  44.260  60.538  1.00  0.00           H  
ATOM   2167 2HB  GLN A 139      58.129  45.812  60.919  1.00  0.00           H  
ATOM   2168 1HG  GLN A 139      56.392  46.981  59.681  1.00  0.00           H  
ATOM   2169 2HG  GLN A 139      55.667  45.420  59.204  1.00  0.00           H  
ATOM   2170 1HE2 GLN A 139      53.926  46.953  62.192  1.00  0.00           H  
ATOM   2171 2HE2 GLN A 139      54.393  47.586  60.648  1.00  0.00           H  
ATOM   2172  N   HIS A 140      60.032  43.406  59.265  1.00  0.00           N  
ATOM   2173  CA  HIS A 140      61.369  42.848  59.511  1.00  0.00           C  
ATOM   2174  C   HIS A 140      62.309  43.175  58.340  1.00  0.00           C  
ATOM   2175  O   HIS A 140      63.489  43.481  58.552  1.00  0.00           O  
ATOM   2176  CB  HIS A 140      61.320  41.324  59.703  1.00  0.00           C  
ATOM   2177  CG  HIS A 140      60.581  40.879  60.929  1.00  0.00           C  
ATOM   2178  ND1 HIS A 140      60.797  41.428  62.176  1.00  0.00           N  
ATOM   2179  CD2 HIS A 140      59.683  39.880  61.108  1.00  0.00           C  
ATOM   2180  CE1 HIS A 140      60.070  40.779  63.070  1.00  0.00           C  
ATOM   2181  NE2 HIS A 140      59.386  39.835  62.450  1.00  0.00           N  
ATOM   2182  H   HIS A 140      59.251  42.777  59.148  1.00  0.00           H  
ATOM   2183  HA  HIS A 140      61.782  43.282  60.422  1.00  0.00           H  
ATOM   2184 1HB  HIS A 140      60.843  40.863  58.838  1.00  0.00           H  
ATOM   2185 2HB  HIS A 140      62.335  40.931  59.764  1.00  0.00           H  
ATOM   2186  HD2 HIS A 140      59.277  39.229  60.334  1.00  0.00           H  
ATOM   2187  HE1 HIS A 140      60.039  40.990  64.139  1.00  0.00           H  
ATOM   2188  HE2 HIS A 140      58.748  39.184  62.885  1.00  0.00           H  
ATOM   2189  N   PHE A 141      61.782  43.070  57.121  1.00  0.00           N  
ATOM   2190  CA  PHE A 141      62.523  43.384  55.900  1.00  0.00           C  
ATOM   2191  C   PHE A 141      62.923  44.847  55.898  1.00  0.00           C  
ATOM   2192  O   PHE A 141      64.055  45.191  55.558  1.00  0.00           O  
ATOM   2193  CB  PHE A 141      61.684  43.120  54.647  1.00  0.00           C  
ATOM   2194  CG  PHE A 141      62.393  43.470  53.350  1.00  0.00           C  
ATOM   2195  CD1 PHE A 141      63.243  42.554  52.725  1.00  0.00           C  
ATOM   2196  CD2 PHE A 141      62.218  44.722  52.762  1.00  0.00           C  
ATOM   2197  CE1 PHE A 141      63.901  42.878  51.541  1.00  0.00           C  
ATOM   2198  CE2 PHE A 141      62.871  45.055  51.579  1.00  0.00           C  
ATOM   2199  CZ  PHE A 141      63.714  44.133  50.967  1.00  0.00           C  
ATOM   2200  H   PHE A 141      60.835  42.725  57.047  1.00  0.00           H  
ATOM   2201  HA  PHE A 141      63.405  42.746  55.856  1.00  0.00           H  
ATOM   2202 1HB  PHE A 141      61.408  42.067  54.610  1.00  0.00           H  
ATOM   2203 2HB  PHE A 141      60.763  43.698  54.697  1.00  0.00           H  
ATOM   2204  HD1 PHE A 141      63.389  41.571  53.175  1.00  0.00           H  
ATOM   2205  HD2 PHE A 141      61.557  45.446  53.242  1.00  0.00           H  
ATOM   2206  HE1 PHE A 141      64.560  42.152  51.068  1.00  0.00           H  
ATOM   2207  HE2 PHE A 141      62.724  46.038  51.132  1.00  0.00           H  
ATOM   2208  HZ  PHE A 141      64.226  44.391  50.041  1.00  0.00           H  
ATOM   2209  N   LYS A 142      61.974  45.710  56.259  1.00  0.00           N  
ATOM   2210  CA  LYS A 142      62.213  47.153  56.264  1.00  0.00           C  
ATOM   2211  C   LYS A 142      63.446  47.416  57.116  1.00  0.00           C  
ATOM   2212  O   LYS A 142      64.362  48.121  56.703  1.00  0.00           O  
ATOM   2213  CB  LYS A 142      61.005  47.922  56.801  1.00  0.00           C  
ATOM   2214  CG  LYS A 142      61.172  49.436  56.802  1.00  0.00           C  
ATOM   2215  CD  LYS A 142      59.917  50.130  57.309  1.00  0.00           C  
ATOM   2216  CE  LYS A 142      60.099  51.640  57.353  1.00  0.00           C  
ATOM   2217  NZ  LYS A 142      58.879  52.333  57.848  1.00  0.00           N  
ATOM   2218  H   LYS A 142      61.068  45.360  56.535  1.00  0.00           H  
ATOM   2219  HA  LYS A 142      62.373  47.481  55.236  1.00  0.00           H  
ATOM   2220 1HB  LYS A 142      60.126  47.683  56.202  1.00  0.00           H  
ATOM   2221 2HB  LYS A 142      60.799  47.608  57.824  1.00  0.00           H  
ATOM   2222 1HG  LYS A 142      62.012  49.709  57.441  1.00  0.00           H  
ATOM   2223 2HG  LYS A 142      61.384  49.779  55.789  1.00  0.00           H  
ATOM   2224 1HD  LYS A 142      59.079  49.893  56.652  1.00  0.00           H  
ATOM   2225 2HD  LYS A 142      59.683  49.772  58.311  1.00  0.00           H  
ATOM   2226 1HE  LYS A 142      60.933  51.887  58.009  1.00  0.00           H  
ATOM   2227 2HE  LYS A 142      60.331  52.009  56.354  1.00  0.00           H  
ATOM   2228 1HZ  LYS A 142      59.040  53.331  57.862  1.00  0.00           H  
ATOM   2229 2HZ  LYS A 142      58.102  52.127  57.235  1.00  0.00           H  
ATOM   2230 3HZ  LYS A 142      58.665  52.014  58.782  1.00  0.00           H  
ATOM   2231  N   THR A 143      63.466  46.823  58.303  1.00  0.00           N  
ATOM   2232  CA  THR A 143      64.590  46.991  59.209  1.00  0.00           C  
ATOM   2233  C   THR A 143      65.855  46.445  58.547  1.00  0.00           C  
ATOM   2234  O   THR A 143      66.868  47.157  58.504  1.00  0.00           O  
ATOM   2235  CB  THR A 143      64.343  46.284  60.554  1.00  0.00           C  
ATOM   2236  OG1 THR A 143      63.200  46.861  61.198  1.00  0.00           O  
ATOM   2237  CG2 THR A 143      65.556  46.423  61.461  1.00  0.00           C  
ATOM   2238  H   THR A 143      62.689  46.245  58.585  1.00  0.00           H  
ATOM   2239  HA  THR A 143      64.701  48.054  59.428  1.00  0.00           H  
ATOM   2240  HB  THR A 143      64.148  45.226  60.378  1.00  0.00           H  
ATOM   2241  HG1 THR A 143      62.429  46.756  60.635  1.00  0.00           H  
ATOM   2242 1HG2 THR A 143      65.364  45.917  62.406  1.00  0.00           H  
ATOM   2243 2HG2 THR A 143      66.425  45.975  60.979  1.00  0.00           H  
ATOM   2244 3HG2 THR A 143      65.750  47.479  61.648  1.00  0.00           H  
ATOM   2245  N   TYR A 144      65.794  45.214  58.048  1.00  0.00           N  
ATOM   2246  CA  TYR A 144      66.881  44.482  57.389  1.00  0.00           C  
ATOM   2247  C   TYR A 144      67.508  45.311  56.259  1.00  0.00           C  
ATOM   2248  O   TYR A 144      68.719  45.546  56.251  1.00  0.00           O  
ATOM   2249  CB  TYR A 144      66.327  43.142  56.852  1.00  0.00           C  
ATOM   2250  CG  TYR A 144      67.205  42.424  55.843  1.00  0.00           C  
ATOM   2251  CD1 TYR A 144      68.465  41.937  56.198  1.00  0.00           C  
ATOM   2252  CD2 TYR A 144      66.795  42.280  54.516  1.00  0.00           C  
ATOM   2253  CE1 TYR A 144      69.300  41.336  55.251  1.00  0.00           C  
ATOM   2254  CE2 TYR A 144      67.617  41.681  53.568  1.00  0.00           C  
ATOM   2255  CZ  TYR A 144      68.869  41.222  53.938  1.00  0.00           C  
ATOM   2256  OH  TYR A 144      69.713  40.718  52.978  1.00  0.00           O  
ATOM   2257  H   TYR A 144      64.894  44.770  58.152  1.00  0.00           H  
ATOM   2258  HA  TYR A 144      67.661  44.284  58.124  1.00  0.00           H  
ATOM   2259 1HB  TYR A 144      66.166  42.455  57.684  1.00  0.00           H  
ATOM   2260 2HB  TYR A 144      65.362  43.312  56.375  1.00  0.00           H  
ATOM   2261  HD1 TYR A 144      68.812  42.020  57.228  1.00  0.00           H  
ATOM   2262  HD2 TYR A 144      65.814  42.639  54.206  1.00  0.00           H  
ATOM   2263  HE1 TYR A 144      70.279  40.961  55.548  1.00  0.00           H  
ATOM   2264  HE2 TYR A 144      67.276  41.577  52.538  1.00  0.00           H  
ATOM   2265  HH  TYR A 144      69.262  40.708  52.130  1.00  0.00           H  
ATOM   2266  N   ALA A 145      66.696  45.760  55.318  1.00  0.00           N  
ATOM   2267  CA  ALA A 145      67.149  46.605  54.231  1.00  0.00           C  
ATOM   2268  C   ALA A 145      67.693  47.964  54.700  1.00  0.00           C  
ATOM   2269  O   ALA A 145      68.688  48.439  54.162  1.00  0.00           O  
ATOM   2270  CB  ALA A 145      66.015  46.799  53.213  1.00  0.00           C  
ATOM   2271  H   ALA A 145      65.721  45.499  55.365  1.00  0.00           H  
ATOM   2272  HA  ALA A 145      67.987  46.108  53.742  1.00  0.00           H  
ATOM   2273 1HB  ALA A 145      66.362  47.435  52.398  1.00  0.00           H  
ATOM   2274 2HB  ALA A 145      65.715  45.829  52.813  1.00  0.00           H  
ATOM   2275 3HB  ALA A 145      65.163  47.268  53.702  1.00  0.00           H  
ATOM   2276  N   SER A 146      67.058  48.594  55.687  1.00  0.00           N  
ATOM   2277  CA  SER A 146      67.556  49.883  56.189  1.00  0.00           C  
ATOM   2278  C   SER A 146      68.979  49.728  56.745  1.00  0.00           C  
ATOM   2279  O   SER A 146      69.835  50.568  56.447  1.00  0.00           O  
ATOM   2280  CB  SER A 146      66.633  50.422  57.264  1.00  0.00           C  
ATOM   2281  OG  SER A 146      67.098  51.649  57.755  1.00  0.00           O  
ATOM   2282  H   SER A 146      66.229  48.192  56.101  1.00  0.00           H  
ATOM   2283  HA  SER A 146      67.585  50.588  55.357  1.00  0.00           H  
ATOM   2284 1HB  SER A 146      65.631  50.547  56.855  1.00  0.00           H  
ATOM   2285 2HB  SER A 146      66.566  49.703  58.080  1.00  0.00           H  
ATOM   2286  HG  SER A 146      67.970  51.476  58.117  1.00  0.00           H  
ATOM   2287  N   VAL A 147      69.235  48.675  57.531  1.00  0.00           N  
ATOM   2288  CA  VAL A 147      70.574  48.419  58.080  1.00  0.00           C  
ATOM   2289  C   VAL A 147      71.625  48.292  56.975  1.00  0.00           C  
ATOM   2290  O   VAL A 147      72.695  48.916  57.067  1.00  0.00           O  
ATOM   2291  CB  VAL A 147      70.566  47.129  58.921  1.00  0.00           C  
ATOM   2292  CG1 VAL A 147      71.986  46.724  59.288  1.00  0.00           C  
ATOM   2293  CG2 VAL A 147      69.723  47.329  60.170  1.00  0.00           C  
ATOM   2294  H   VAL A 147      68.483  48.038  57.752  1.00  0.00           H  
ATOM   2295  HA  VAL A 147      70.847  49.252  58.729  1.00  0.00           H  
ATOM   2296  HB  VAL A 147      70.146  46.319  58.324  1.00  0.00           H  
ATOM   2297 1HG1 VAL A 147      71.962  45.810  59.882  1.00  0.00           H  
ATOM   2298 2HG1 VAL A 147      72.562  46.550  58.378  1.00  0.00           H  
ATOM   2299 3HG1 VAL A 147      72.452  47.520  59.868  1.00  0.00           H  
ATOM   2300 1HG2 VAL A 147      69.722  46.413  60.759  1.00  0.00           H  
ATOM   2301 2HG2 VAL A 147      70.139  48.142  60.764  1.00  0.00           H  
ATOM   2302 3HG2 VAL A 147      68.700  47.578  59.883  1.00  0.00           H  
ATOM   2303  N   ILE A 148      71.349  47.497  55.946  1.00  0.00           N  
ATOM   2304  CA  ILE A 148      72.232  47.367  54.790  1.00  0.00           C  
ATOM   2305  C   ILE A 148      72.415  48.681  54.032  1.00  0.00           C  
ATOM   2306  O   ILE A 148      73.528  49.008  53.640  1.00  0.00           O  
ATOM   2307  CB  ILE A 148      71.693  46.297  53.822  1.00  0.00           C  
ATOM   2308  CG1 ILE A 148      71.812  44.903  54.446  1.00  0.00           C  
ATOM   2309  CG2 ILE A 148      72.436  46.356  52.496  1.00  0.00           C  
ATOM   2310  CD1 ILE A 148      71.096  43.823  53.669  1.00  0.00           C  
ATOM   2311  H   ILE A 148      70.491  46.963  55.973  1.00  0.00           H  
ATOM   2312  HA  ILE A 148      73.229  47.108  55.143  1.00  0.00           H  
ATOM   2313  HB  ILE A 148      70.633  46.471  53.641  1.00  0.00           H  
ATOM   2314 1HG1 ILE A 148      72.863  44.629  54.523  1.00  0.00           H  
ATOM   2315 2HG1 ILE A 148      71.405  44.921  55.457  1.00  0.00           H  
ATOM   2316 1HG2 ILE A 148      72.044  45.593  51.825  1.00  0.00           H  
ATOM   2317 2HG2 ILE A 148      72.302  47.338  52.048  1.00  0.00           H  
ATOM   2318 3HG2 ILE A 148      73.499  46.177  52.668  1.00  0.00           H  
ATOM   2319 1HD1 ILE A 148      71.225  42.865  54.173  1.00  0.00           H  
ATOM   2320 2HD1 ILE A 148      70.034  44.061  53.609  1.00  0.00           H  
ATOM   2321 3HD1 ILE A 148      71.511  43.763  52.664  1.00  0.00           H  
ATOM   2322  N   MET A 149      71.341  49.437  53.839  1.00  0.00           N  
ATOM   2323  CA  MET A 149      71.440  50.665  53.061  1.00  0.00           C  
ATOM   2324  C   MET A 149      72.192  51.770  53.786  1.00  0.00           C  
ATOM   2325  O   MET A 149      72.797  52.633  53.153  1.00  0.00           O  
ATOM   2326  CB  MET A 149      70.042  51.149  52.682  1.00  0.00           C  
ATOM   2327  CG  MET A 149      69.352  50.309  51.617  1.00  0.00           C  
ATOM   2328  SD  MET A 149      67.711  50.930  51.195  1.00  0.00           S  
ATOM   2329  CE  MET A 149      67.244  49.795  49.892  1.00  0.00           C  
ATOM   2330  H   MET A 149      70.448  49.171  54.228  1.00  0.00           H  
ATOM   2331  HA  MET A 149      71.982  50.449  52.141  1.00  0.00           H  
ATOM   2332 1HB  MET A 149      69.407  51.154  53.567  1.00  0.00           H  
ATOM   2333 2HB  MET A 149      70.098  52.174  52.314  1.00  0.00           H  
ATOM   2334 1HG  MET A 149      69.959  50.298  50.713  1.00  0.00           H  
ATOM   2335 2HG  MET A 149      69.250  49.283  51.972  1.00  0.00           H  
ATOM   2336 1HE  MET A 149      66.249  50.050  49.526  1.00  0.00           H  
ATOM   2337 2HE  MET A 149      67.962  49.865  49.073  1.00  0.00           H  
ATOM   2338 3HE  MET A 149      67.237  48.776  50.281  1.00  0.00           H  
ATOM   2339  N   ASP A 150      72.129  51.753  55.113  1.00  0.00           N  
ATOM   2340  CA  ASP A 150      72.856  52.718  55.931  1.00  0.00           C  
ATOM   2341  C   ASP A 150      74.308  52.292  56.076  1.00  0.00           C  
ATOM   2342  O   ASP A 150      75.218  53.113  55.986  1.00  0.00           O  
ATOM   2343  CB  ASP A 150      72.213  52.856  57.313  1.00  0.00           C  
ATOM   2344  CG  ASP A 150      70.843  53.520  57.265  1.00  0.00           C  
ATOM   2345  OD1 ASP A 150      70.542  54.147  56.277  1.00  0.00           O  
ATOM   2346  OD2 ASP A 150      70.110  53.393  58.217  1.00  0.00           O  
ATOM   2347  H   ASP A 150      71.561  51.052  55.567  1.00  0.00           H  
ATOM   2348  HA  ASP A 150      72.815  53.690  55.439  1.00  0.00           H  
ATOM   2349 1HB  ASP A 150      72.107  51.870  57.765  1.00  0.00           H  
ATOM   2350 2HB  ASP A 150      72.863  53.445  57.960  1.00  0.00           H  
ATOM   2351  N   ARG A 151      74.519  50.997  56.287  1.00  0.00           N  
ATOM   2352  CA  ARG A 151      75.862  50.472  56.461  1.00  0.00           C  
ATOM   2353  C   ARG A 151      76.660  50.631  55.183  1.00  0.00           C  
ATOM   2354  O   ARG A 151      77.885  50.754  55.211  1.00  0.00           O  
ATOM   2355  CB  ARG A 151      75.810  49.001  56.846  1.00  0.00           C  
ATOM   2356  CG  ARG A 151      77.183  48.394  57.069  1.00  0.00           C  
ATOM   2357  CD  ARG A 151      78.033  49.238  58.038  1.00  0.00           C  
ATOM   2358  NE  ARG A 151      79.283  48.563  58.353  1.00  0.00           N  
ATOM   2359  CZ  ARG A 151      79.485  47.823  59.436  1.00  0.00           C  
ATOM   2360  NH1 ARG A 151      80.658  47.236  59.617  1.00  0.00           N  
ATOM   2361  NH2 ARG A 151      78.539  47.698  60.357  1.00  0.00           N  
ATOM   2362  H   ARG A 151      73.734  50.363  56.328  1.00  0.00           H  
ATOM   2363  HA  ARG A 151      76.350  51.026  57.264  1.00  0.00           H  
ATOM   2364 1HB  ARG A 151      75.228  48.885  57.759  1.00  0.00           H  
ATOM   2365 2HB  ARG A 151      75.304  48.437  56.062  1.00  0.00           H  
ATOM   2366 1HG  ARG A 151      77.075  47.394  57.490  1.00  0.00           H  
ATOM   2367 2HG  ARG A 151      77.713  48.331  56.117  1.00  0.00           H  
ATOM   2368 1HD  ARG A 151      78.260  50.200  57.580  1.00  0.00           H  
ATOM   2369 2HD  ARG A 151      77.479  49.399  58.962  1.00  0.00           H  
ATOM   2370  HE  ARG A 151      80.049  48.665  57.701  1.00  0.00           H  
ATOM   2371 1HH1 ARG A 151      81.393  47.354  58.932  1.00  0.00           H  
ATOM   2372 2HH1 ARG A 151      80.820  46.671  60.438  1.00  0.00           H  
ATOM   2373 1HH2 ARG A 151      77.652  48.168  60.237  1.00  0.00           H  
ATOM   2374 2HH2 ARG A 151      78.704  47.132  61.176  1.00  0.00           H  
ATOM   2375  N   PHE A 152      75.961  50.598  54.055  1.00  0.00           N  
ATOM   2376  CA  PHE A 152      76.604  50.769  52.763  1.00  0.00           C  
ATOM   2377  C   PHE A 152      75.869  51.913  52.080  1.00  0.00           C  
ATOM   2378  O   PHE A 152      75.453  52.872  52.735  1.00  0.00           O  
ATOM   2379  CB  PHE A 152      76.539  49.494  51.921  1.00  0.00           C  
ATOM   2380  CG  PHE A 152      77.132  48.290  52.596  1.00  0.00           C  
ATOM   2381  CD1 PHE A 152      76.361  47.162  52.837  1.00  0.00           C  
ATOM   2382  CD2 PHE A 152      78.460  48.283  52.992  1.00  0.00           C  
ATOM   2383  CE1 PHE A 152      76.906  46.054  53.459  1.00  0.00           C  
ATOM   2384  CE2 PHE A 152      79.008  47.177  53.613  1.00  0.00           C  
ATOM   2385  CZ  PHE A 152      78.229  46.061  53.846  1.00  0.00           C  
ATOM   2386  H   PHE A 152      74.962  50.452  54.093  1.00  0.00           H  
ATOM   2387  HA  PHE A 152      77.659  50.993  52.928  1.00  0.00           H  
ATOM   2388 1HB  PHE A 152      75.500  49.271  51.678  1.00  0.00           H  
ATOM   2389 2HB  PHE A 152      77.067  49.651  50.981  1.00  0.00           H  
ATOM   2390  HD1 PHE A 152      75.315  47.156  52.529  1.00  0.00           H  
ATOM   2391  HD2 PHE A 152      79.076  49.165  52.808  1.00  0.00           H  
ATOM   2392  HE1 PHE A 152      76.289  45.175  53.642  1.00  0.00           H  
ATOM   2393  HE2 PHE A 152      80.054  47.184  53.919  1.00  0.00           H  
ATOM   2394  HZ  PHE A 152      78.658  45.189  54.337  1.00  0.00           H  
ATOM   2395  N   GLY A 153      75.695  51.816  50.769  1.00  0.00           N  
ATOM   2396  CA  GLY A 153      74.913  52.817  50.061  1.00  0.00           C  
ATOM   2397  C   GLY A 153      75.816  53.776  49.321  1.00  0.00           C  
ATOM   2398  O   GLY A 153      75.506  54.209  48.212  1.00  0.00           O  
ATOM   2399  H   GLY A 153      76.101  51.051  50.249  1.00  0.00           H  
ATOM   2400 1HA  GLY A 153      74.240  52.324  49.360  1.00  0.00           H  
ATOM   2401 2HA  GLY A 153      74.293  53.363  50.771  1.00  0.00           H  
ATOM   2402  N   GLU A 154      76.946  54.105  49.936  1.00  0.00           N  
ATOM   2403  CA  GLU A 154      77.958  54.932  49.286  1.00  0.00           C  
ATOM   2404  C   GLU A 154      78.947  54.088  48.497  1.00  0.00           C  
ATOM   2405  O   GLU A 154      79.970  54.592  48.032  1.00  0.00           O  
ATOM   2406  CB  GLU A 154      78.708  55.770  50.324  1.00  0.00           C  
ATOM   2407  CG  GLU A 154      77.846  56.797  51.044  1.00  0.00           C  
ATOM   2408  CD  GLU A 154      78.612  57.591  52.065  1.00  0.00           C  
ATOM   2409  OE1 GLU A 154      79.757  57.281  52.294  1.00  0.00           O  
ATOM   2410  OE2 GLU A 154      78.052  58.509  52.617  1.00  0.00           O  
ATOM   2411  H   GLU A 154      77.111  53.774  50.876  1.00  0.00           H  
ATOM   2412  HA  GLU A 154      77.456  55.620  48.604  1.00  0.00           H  
ATOM   2413 1HB  GLU A 154      79.144  55.112  51.076  1.00  0.00           H  
ATOM   2414 2HB  GLU A 154      79.527  56.301  49.840  1.00  0.00           H  
ATOM   2415 1HG  GLU A 154      77.425  57.483  50.309  1.00  0.00           H  
ATOM   2416 2HG  GLU A 154      77.021  56.283  51.535  1.00  0.00           H  
ATOM   2417  N   ARG A 155      78.644  52.802  48.361  1.00  0.00           N  
ATOM   2418  CA  ARG A 155      79.500  51.888  47.611  1.00  0.00           C  
ATOM   2419  C   ARG A 155      78.698  50.896  46.781  1.00  0.00           C  
ATOM   2420  O   ARG A 155      79.252  49.940  46.236  1.00  0.00           O  
ATOM   2421  CB  ARG A 155      80.420  51.106  48.554  1.00  0.00           C  
ATOM   2422  CG  ARG A 155      81.421  51.957  49.305  1.00  0.00           C  
ATOM   2423  CD  ARG A 155      82.655  51.145  49.716  1.00  0.00           C  
ATOM   2424  NE  ARG A 155      82.374  50.160  50.755  1.00  0.00           N  
ATOM   2425  CZ  ARG A 155      83.187  49.155  51.073  1.00  0.00           C  
ATOM   2426  NH1 ARG A 155      84.332  48.991  50.427  1.00  0.00           N  
ATOM   2427  NH2 ARG A 155      82.860  48.327  52.056  1.00  0.00           N  
ATOM   2428  H   ARG A 155      77.800  52.447  48.787  1.00  0.00           H  
ATOM   2429  HA  ARG A 155      80.119  52.473  46.931  1.00  0.00           H  
ATOM   2430 1HB  ARG A 155      79.819  50.572  49.289  1.00  0.00           H  
ATOM   2431 2HB  ARG A 155      80.977  50.362  47.985  1.00  0.00           H  
ATOM   2432 1HG  ARG A 155      81.747  52.781  48.671  1.00  0.00           H  
ATOM   2433 2HG  ARG A 155      80.955  52.356  50.208  1.00  0.00           H  
ATOM   2434 1HD  ARG A 155      83.041  50.608  48.850  1.00  0.00           H  
ATOM   2435 2HD  ARG A 155      83.422  51.816  50.099  1.00  0.00           H  
ATOM   2436  HE  ARG A 155      81.506  50.250  51.266  1.00  0.00           H  
ATOM   2437 1HH1 ARG A 155      84.592  49.630  49.689  1.00  0.00           H  
ATOM   2438 2HH1 ARG A 155      84.945  48.226  50.672  1.00  0.00           H  
ATOM   2439 1HH2 ARG A 155      81.995  48.459  52.563  1.00  0.00           H  
ATOM   2440 2HH2 ARG A 155      83.475  47.564  52.299  1.00  0.00           H  
ATOM   2441  N   ILE A 156      77.391  51.116  46.693  1.00  0.00           N  
ATOM   2442  CA  ILE A 156      76.541  50.263  45.870  1.00  0.00           C  
ATOM   2443  C   ILE A 156      75.989  51.016  44.663  1.00  0.00           C  
ATOM   2444  O   ILE A 156      75.199  51.950  44.811  1.00  0.00           O  
ATOM   2445  CB  ILE A 156      75.373  49.696  46.698  1.00  0.00           C  
ATOM   2446  CG1 ILE A 156      75.901  48.962  47.933  1.00  0.00           C  
ATOM   2447  CG2 ILE A 156      74.521  48.767  45.847  1.00  0.00           C  
ATOM   2448  CD1 ILE A 156      76.802  47.792  47.611  1.00  0.00           C  
ATOM   2449  H   ILE A 156      76.974  51.882  47.202  1.00  0.00           H  
ATOM   2450  HA  ILE A 156      77.137  49.424  45.512  1.00  0.00           H  
ATOM   2451  HB  ILE A 156      74.752  50.515  47.059  1.00  0.00           H  
ATOM   2452 1HG1 ILE A 156      76.458  49.659  48.559  1.00  0.00           H  
ATOM   2453 2HG1 ILE A 156      75.062  48.593  48.523  1.00  0.00           H  
ATOM   2454 1HG2 ILE A 156      73.700  48.374  46.448  1.00  0.00           H  
ATOM   2455 2HG2 ILE A 156      74.118  49.318  44.999  1.00  0.00           H  
ATOM   2456 3HG2 ILE A 156      75.133  47.940  45.485  1.00  0.00           H  
ATOM   2457 1HD1 ILE A 156      77.135  47.323  48.537  1.00  0.00           H  
ATOM   2458 2HD1 ILE A 156      76.252  47.064  47.013  1.00  0.00           H  
ATOM   2459 3HD1 ILE A 156      77.667  48.143  47.050  1.00  0.00           H  
ATOM   2460  N   ASN A 157      76.408  50.591  43.473  1.00  0.00           N  
ATOM   2461  CA  ASN A 157      75.997  51.225  42.220  1.00  0.00           C  
ATOM   2462  C   ASN A 157      74.641  50.707  41.730  1.00  0.00           C  
ATOM   2463  O   ASN A 157      73.916  51.414  41.023  1.00  0.00           O  
ATOM   2464  CB  ASN A 157      77.058  51.021  41.154  1.00  0.00           C  
ATOM   2465  CG  ASN A 157      78.302  51.825  41.417  1.00  0.00           C  
ATOM   2466  OD1 ASN A 157      78.385  53.002  41.049  1.00  0.00           O  
ATOM   2467  ND2 ASN A 157      79.272  51.211  42.046  1.00  0.00           N  
ATOM   2468  H   ASN A 157      77.034  49.799  43.441  1.00  0.00           H  
ATOM   2469  HA  ASN A 157      75.912  52.300  42.388  1.00  0.00           H  
ATOM   2470 1HB  ASN A 157      77.326  49.965  41.104  1.00  0.00           H  
ATOM   2471 2HB  ASN A 157      76.656  51.304  40.181  1.00  0.00           H  
ATOM   2472 1HD2 ASN A 157      80.123  51.696  42.248  1.00  0.00           H  
ATOM   2473 2HD2 ASN A 157      79.161  50.257  42.325  1.00  0.00           H  
ATOM   2474  N   TRP A 158      74.313  49.467  42.088  1.00  0.00           N  
ATOM   2475  CA  TRP A 158      73.053  48.867  41.663  1.00  0.00           C  
ATOM   2476  C   TRP A 158      72.381  48.052  42.750  1.00  0.00           C  
ATOM   2477  O   TRP A 158      72.993  47.168  43.352  1.00  0.00           O  
ATOM   2478  CB  TRP A 158      73.262  47.953  40.461  1.00  0.00           C  
ATOM   2479  CG  TRP A 158      73.793  48.630  39.259  1.00  0.00           C  
ATOM   2480  CD1 TRP A 158      75.092  48.967  39.014  1.00  0.00           C  
ATOM   2481  CD2 TRP A 158      73.044  49.047  38.121  1.00  0.00           C  
ATOM   2482  NE1 TRP A 158      75.202  49.569  37.782  1.00  0.00           N  
ATOM   2483  CE2 TRP A 158      73.957  49.633  37.212  1.00  0.00           C  
ATOM   2484  CE3 TRP A 158      71.688  48.985  37.776  1.00  0.00           C  
ATOM   2485  CZ2 TRP A 158      73.557  50.154  35.976  1.00  0.00           C  
ATOM   2486  CZ3 TRP A 158      71.290  49.508  36.538  1.00  0.00           C  
ATOM   2487  CH2 TRP A 158      72.227  50.083  35.656  1.00  0.00           C  
ATOM   2488  H   TRP A 158      74.944  48.930  42.665  1.00  0.00           H  
ATOM   2489  HA  TRP A 158      72.369  49.665  41.373  1.00  0.00           H  
ATOM   2490 1HB  TRP A 158      73.955  47.154  40.727  1.00  0.00           H  
ATOM   2491 2HB  TRP A 158      72.315  47.487  40.188  1.00  0.00           H  
ATOM   2492  HD1 TRP A 158      75.923  48.787  39.696  1.00  0.00           H  
ATOM   2493  HE1 TRP A 158      76.058  49.909  37.367  1.00  0.00           H  
ATOM   2494  HE3 TRP A 158      70.961  48.540  38.454  1.00  0.00           H  
ATOM   2495  HZ2 TRP A 158      74.267  50.603  35.280  1.00  0.00           H  
ATOM   2496  HZ3 TRP A 158      70.233  49.457  36.273  1.00  0.00           H  
ATOM   2497  HH2 TRP A 158      71.884  50.482  34.701  1.00  0.00           H  
ATOM   2498  N   TRP A 159      71.111  48.349  42.988  1.00  0.00           N  
ATOM   2499  CA  TRP A 159      70.335  47.628  43.970  1.00  0.00           C  
ATOM   2500  C   TRP A 159      69.366  46.705  43.242  1.00  0.00           C  
ATOM   2501  O   TRP A 159      68.708  47.099  42.273  1.00  0.00           O  
ATOM   2502  CB  TRP A 159      69.573  48.593  44.880  1.00  0.00           C  
ATOM   2503  CG  TRP A 159      70.462  49.394  45.782  1.00  0.00           C  
ATOM   2504  CD1 TRP A 159      71.029  50.602  45.505  1.00  0.00           C  
ATOM   2505  CD2 TRP A 159      70.894  49.046  47.120  1.00  0.00           C  
ATOM   2506  NE1 TRP A 159      71.781  51.027  46.572  1.00  0.00           N  
ATOM   2507  CE2 TRP A 159      71.708  50.088  47.570  1.00  0.00           C  
ATOM   2508  CE3 TRP A 159      70.657  47.950  47.959  1.00  0.00           C  
ATOM   2509  CZ2 TRP A 159      72.294  50.072  48.826  1.00  0.00           C  
ATOM   2510  CZ3 TRP A 159      71.243  47.934  49.219  1.00  0.00           C  
ATOM   2511  CH2 TRP A 159      72.040  48.968  49.641  1.00  0.00           C  
ATOM   2512  H   TRP A 159      70.674  49.097  42.468  1.00  0.00           H  
ATOM   2513  HA  TRP A 159      71.018  47.051  44.594  1.00  0.00           H  
ATOM   2514 1HB  TRP A 159      68.991  49.285  44.271  1.00  0.00           H  
ATOM   2515 2HB  TRP A 159      68.872  48.033  45.499  1.00  0.00           H  
ATOM   2516  HD1 TRP A 159      70.903  51.150  44.573  1.00  0.00           H  
ATOM   2517  HE1 TRP A 159      72.303  51.890  46.617  1.00  0.00           H  
ATOM   2518  HE3 TRP A 159      70.023  47.127  47.630  1.00  0.00           H  
ATOM   2519  HZ2 TRP A 159      72.930  50.883  49.179  1.00  0.00           H  
ATOM   2520  HZ3 TRP A 159      71.055  47.076  49.865  1.00  0.00           H  
ATOM   2521  HH2 TRP A 159      72.484  48.924  50.635  1.00  0.00           H  
ATOM   2522  N   ASN A 160      69.309  45.468  43.715  1.00  0.00           N  
ATOM   2523  CA  ASN A 160      68.361  44.480  43.236  1.00  0.00           C  
ATOM   2524  C   ASN A 160      67.560  44.123  44.479  1.00  0.00           C  
ATOM   2525  O   ASN A 160      68.074  43.459  45.370  1.00  0.00           O  
ATOM   2526  CB  ASN A 160      69.036  43.273  42.612  1.00  0.00           C  
ATOM   2527  CG  ASN A 160      68.054  42.314  41.998  1.00  0.00           C  
ATOM   2528  OD1 ASN A 160      67.052  42.728  41.404  1.00  0.00           O  
ATOM   2529  ND2 ASN A 160      68.321  41.040  42.129  1.00  0.00           N  
ATOM   2530  H   ASN A 160      69.960  45.212  44.444  1.00  0.00           H  
ATOM   2531  HA  ASN A 160      67.804  44.909  42.403  1.00  0.00           H  
ATOM   2532 1HB  ASN A 160      69.733  43.605  41.840  1.00  0.00           H  
ATOM   2533 2HB  ASN A 160      69.615  42.746  43.370  1.00  0.00           H  
ATOM   2534 1HD2 ASN A 160      67.703  40.356  41.741  1.00  0.00           H  
ATOM   2535 2HD2 ASN A 160      69.145  40.750  42.618  1.00  0.00           H  
ATOM   2536  N   THR A 161      66.322  44.526  44.535  1.00  0.00           N  
ATOM   2537  CA  THR A 161      65.553  44.269  45.741  1.00  0.00           C  
ATOM   2538  C   THR A 161      65.113  42.826  45.944  1.00  0.00           C  
ATOM   2539  O   THR A 161      65.679  42.121  46.781  1.00  0.00           O  
ATOM   2540  CB  THR A 161      64.305  45.170  45.765  1.00  0.00           C  
ATOM   2541  OG1 THR A 161      63.505  44.914  44.603  1.00  0.00           O  
ATOM   2542  CG2 THR A 161      64.706  46.637  45.786  1.00  0.00           C  
ATOM   2543  H   THR A 161      65.872  44.978  43.752  1.00  0.00           H  
ATOM   2544  HA  THR A 161      66.193  44.454  46.605  1.00  0.00           H  
ATOM   2545  HB  THR A 161      63.713  44.949  46.653  1.00  0.00           H  
ATOM   2546  HG1 THR A 161      62.727  45.477  44.620  1.00  0.00           H  
ATOM   2547 1HG2 THR A 161      63.812  47.259  45.803  1.00  0.00           H  
ATOM   2548 2HG2 THR A 161      65.305  46.838  46.674  1.00  0.00           H  
ATOM   2549 3HG2 THR A 161      65.290  46.867  44.895  1.00  0.00           H  
ATOM   2550  N   ILE A 162      64.095  42.395  45.207  1.00  0.00           N  
ATOM   2551  CA  ILE A 162      63.637  41.015  45.271  1.00  0.00           C  
ATOM   2552  C   ILE A 162      64.103  40.256  44.036  1.00  0.00           C  
ATOM   2553  O   ILE A 162      63.955  40.733  42.906  1.00  0.00           O  
ATOM   2554  CB  ILE A 162      62.103  40.942  45.383  1.00  0.00           C  
ATOM   2555  CG1 ILE A 162      61.612  41.797  46.554  1.00  0.00           C  
ATOM   2556  CG2 ILE A 162      61.651  39.499  45.547  1.00  0.00           C  
ATOM   2557  CD1 ILE A 162      62.161  41.369  47.895  1.00  0.00           C  
ATOM   2558  H   ILE A 162      63.626  43.041  44.587  1.00  0.00           H  
ATOM   2559  HA  ILE A 162      64.047  40.557  46.170  1.00  0.00           H  
ATOM   2560  HB  ILE A 162      61.653  41.354  44.481  1.00  0.00           H  
ATOM   2561 1HG1 ILE A 162      61.890  42.837  46.386  1.00  0.00           H  
ATOM   2562 2HG1 ILE A 162      60.523  41.755  46.602  1.00  0.00           H  
ATOM   2563 1HG2 ILE A 162      60.564  39.465  45.625  1.00  0.00           H  
ATOM   2564 2HG2 ILE A 162      61.970  38.918  44.683  1.00  0.00           H  
ATOM   2565 3HG2 ILE A 162      62.093  39.080  46.451  1.00  0.00           H  
ATOM   2566 1HD1 ILE A 162      61.767  42.022  48.675  1.00  0.00           H  
ATOM   2567 2HD1 ILE A 162      61.863  40.340  48.099  1.00  0.00           H  
ATOM   2568 3HD1 ILE A 162      63.247  41.437  47.881  1.00  0.00           H  
ATOM   2569  N   ASN A 163      64.709  39.094  44.260  1.00  0.00           N  
ATOM   2570  CA  ASN A 163      65.081  38.221  43.154  1.00  0.00           C  
ATOM   2571  C   ASN A 163      63.997  37.163  43.122  1.00  0.00           C  
ATOM   2572  O   ASN A 163      63.838  36.398  44.073  1.00  0.00           O  
ATOM   2573  CB  ASN A 163      66.464  37.620  43.325  1.00  0.00           C  
ATOM   2574  CG  ASN A 163      66.886  36.794  42.142  1.00  0.00           C  
ATOM   2575  OD1 ASN A 163      67.383  37.327  41.143  1.00  0.00           O  
ATOM   2576  ND2 ASN A 163      66.697  35.502  42.234  1.00  0.00           N  
ATOM   2577  H   ASN A 163      64.917  38.808  45.205  1.00  0.00           H  
ATOM   2578  HA  ASN A 163      65.164  38.825  42.249  1.00  0.00           H  
ATOM   2579 1HB  ASN A 163      67.192  38.418  43.475  1.00  0.00           H  
ATOM   2580 2HB  ASN A 163      66.480  36.991  44.216  1.00  0.00           H  
ATOM   2581 1HD2 ASN A 163      66.959  34.903  41.476  1.00  0.00           H  
ATOM   2582 2HD2 ASN A 163      66.292  35.114  43.061  1.00  0.00           H  
ATOM   2583  N   GLU A 164      63.236  37.162  42.033  1.00  0.00           N  
ATOM   2584  CA  GLU A 164      62.174  36.192  41.772  1.00  0.00           C  
ATOM   2585  C   GLU A 164      61.066  35.985  42.803  1.00  0.00           C  
ATOM   2586  O   GLU A 164      61.022  34.941  43.465  1.00  0.00           O  
ATOM   2587  CB  GLU A 164      62.831  34.834  41.514  1.00  0.00           C  
ATOM   2588  CG  GLU A 164      63.742  34.797  40.296  1.00  0.00           C  
ATOM   2589  CD  GLU A 164      64.207  33.408  39.954  1.00  0.00           C  
ATOM   2590  OE1 GLU A 164      63.388  32.603  39.580  1.00  0.00           O  
ATOM   2591  OE2 GLU A 164      65.382  33.152  40.069  1.00  0.00           O  
ATOM   2592  H   GLU A 164      63.418  37.887  41.353  1.00  0.00           H  
ATOM   2593  HA  GLU A 164      61.614  36.522  40.896  1.00  0.00           H  
ATOM   2594 1HB  GLU A 164      63.424  34.546  42.384  1.00  0.00           H  
ATOM   2595 2HB  GLU A 164      62.060  34.076  41.379  1.00  0.00           H  
ATOM   2596 1HG  GLU A 164      63.204  35.208  39.441  1.00  0.00           H  
ATOM   2597 2HG  GLU A 164      64.608  35.430  40.482  1.00  0.00           H  
ATOM   2598  N   PRO A 165      60.171  36.964  42.907  1.00  0.00           N  
ATOM   2599  CA  PRO A 165      58.998  36.877  43.793  1.00  0.00           C  
ATOM   2600  C   PRO A 165      58.191  35.580  43.559  1.00  0.00           C  
ATOM   2601  O   PRO A 165      57.625  35.003  44.487  1.00  0.00           O  
ATOM   2602  CB  PRO A 165      58.191  38.120  43.406  1.00  0.00           C  
ATOM   2603  CG  PRO A 165      59.216  39.083  42.911  1.00  0.00           C  
ATOM   2604  CD  PRO A 165      60.206  38.225  42.169  1.00  0.00           C  
ATOM   2605  HA  PRO A 165      59.330  36.938  44.840  1.00  0.00           H  
ATOM   2606 1HB  PRO A 165      57.444  37.861  42.642  1.00  0.00           H  
ATOM   2607 2HB  PRO A 165      57.639  38.497  44.280  1.00  0.00           H  
ATOM   2608 1HG  PRO A 165      58.745  39.840  42.267  1.00  0.00           H  
ATOM   2609 2HG  PRO A 165      59.671  39.621  43.755  1.00  0.00           H  
ATOM   2610 1HD  PRO A 165      59.869  38.089  41.130  1.00  0.00           H  
ATOM   2611 2HD  PRO A 165      61.198  38.701  42.195  1.00  0.00           H  
ATOM   2612  N   TYR A 166      58.136  35.144  42.304  1.00  0.00           N  
ATOM   2613  CA  TYR A 166      57.380  33.963  41.928  1.00  0.00           C  
ATOM   2614  C   TYR A 166      57.823  32.683  42.664  1.00  0.00           C  
ATOM   2615  O   TYR A 166      57.011  32.039  43.329  1.00  0.00           O  
ATOM   2616  CB  TYR A 166      57.478  33.757  40.415  1.00  0.00           C  
ATOM   2617  CG  TYR A 166      56.901  32.442  39.939  1.00  0.00           C  
ATOM   2618  CD1 TYR A 166      55.532  32.308  39.764  1.00  0.00           C  
ATOM   2619  CD2 TYR A 166      57.742  31.370  39.679  1.00  0.00           C  
ATOM   2620  CE1 TYR A 166      55.006  31.107  39.329  1.00  0.00           C  
ATOM   2621  CE2 TYR A 166      57.216  30.169  39.244  1.00  0.00           C  
ATOM   2622  CZ  TYR A 166      55.853  30.035  39.070  1.00  0.00           C  
ATOM   2623  OH  TYR A 166      55.329  28.839  38.637  1.00  0.00           O  
ATOM   2624  H   TYR A 166      58.639  35.654  41.591  1.00  0.00           H  
ATOM   2625  HA  TYR A 166      56.339  34.111  42.216  1.00  0.00           H  
ATOM   2626 1HB  TYR A 166      56.952  34.564  39.903  1.00  0.00           H  
ATOM   2627 2HB  TYR A 166      58.522  33.801  40.108  1.00  0.00           H  
ATOM   2628  HD1 TYR A 166      54.871  33.150  39.969  1.00  0.00           H  
ATOM   2629  HD2 TYR A 166      58.818  31.475  39.818  1.00  0.00           H  
ATOM   2630  HE1 TYR A 166      53.929  31.002  39.191  1.00  0.00           H  
ATOM   2631  HE2 TYR A 166      57.877  29.327  39.040  1.00  0.00           H  
ATOM   2632  HH  TYR A 166      56.041  28.209  38.503  1.00  0.00           H  
ATOM   2633  N   CYS A 167      59.104  32.334  42.546  1.00  0.00           N  
ATOM   2634  CA  CYS A 167      59.649  31.130  43.158  1.00  0.00           C  
ATOM   2635  C   CYS A 167      59.626  31.204  44.663  1.00  0.00           C  
ATOM   2636  O   CYS A 167      59.386  30.201  45.324  1.00  0.00           O  
ATOM   2637  CB  CYS A 167      61.088  30.895  42.697  1.00  0.00           C  
ATOM   2638  SG  CYS A 167      61.237  30.419  40.958  1.00  0.00           S  
ATOM   2639  H   CYS A 167      59.716  32.933  42.010  1.00  0.00           H  
ATOM   2640  HA  CYS A 167      59.036  30.280  42.857  1.00  0.00           H  
ATOM   2641 1HB  CYS A 167      61.672  31.802  42.849  1.00  0.00           H  
ATOM   2642 2HB  CYS A 167      61.540  30.109  43.302  1.00  0.00           H  
ATOM   2643  HG  CYS A 167      62.562  30.315  40.956  1.00  0.00           H  
ATOM   2644  N   ALA A 168      59.876  32.397  45.200  1.00  0.00           N  
ATOM   2645  CA  ALA A 168      59.802  32.619  46.634  1.00  0.00           C  
ATOM   2646  C   ALA A 168      58.421  32.464  47.249  1.00  0.00           C  
ATOM   2647  O   ALA A 168      58.293  31.968  48.370  1.00  0.00           O  
ATOM   2648  CB  ALA A 168      60.365  33.998  46.975  1.00  0.00           C  
ATOM   2649  H   ALA A 168      60.122  33.167  44.594  1.00  0.00           H  
ATOM   2650  HA  ALA A 168      60.404  31.855  47.128  1.00  0.00           H  
ATOM   2651 1HB  ALA A 168      60.306  34.158  48.052  1.00  0.00           H  
ATOM   2652 2HB  ALA A 168      61.405  34.056  46.656  1.00  0.00           H  
ATOM   2653 3HB  ALA A 168      59.785  34.763  46.464  1.00  0.00           H  
ATOM   2654  N   SER A 169      57.386  32.903  46.530  1.00  0.00           N  
ATOM   2655  CA  SER A 169      56.021  32.865  47.039  1.00  0.00           C  
ATOM   2656  C   SER A 169      55.220  31.676  46.475  1.00  0.00           C  
ATOM   2657  O   SER A 169      54.726  30.829  47.229  1.00  0.00           O  
ATOM   2658  CB  SER A 169      55.315  34.165  46.703  1.00  0.00           C  
ATOM   2659  OG  SER A 169      55.195  34.327  45.318  1.00  0.00           O  
ATOM   2660  H   SER A 169      57.529  33.279  45.604  1.00  0.00           H  
ATOM   2661  HA  SER A 169      56.059  32.732  48.122  1.00  0.00           H  
ATOM   2662 1HB  SER A 169      54.327  34.170  47.161  1.00  0.00           H  
ATOM   2663 2HB  SER A 169      55.875  34.999  47.123  1.00  0.00           H  
ATOM   2664  HG  SER A 169      56.092  34.356  44.975  1.00  0.00           H  
ATOM   2665  N   ILE A 170      55.095  31.593  45.154  1.00  0.00           N  
ATOM   2666  CA  ILE A 170      54.248  30.595  44.483  1.00  0.00           C  
ATOM   2667  C   ILE A 170      54.756  29.170  44.704  1.00  0.00           C  
ATOM   2668  O   ILE A 170      53.958  28.262  44.929  1.00  0.00           O  
ATOM   2669  CB  ILE A 170      54.167  30.874  42.971  1.00  0.00           C  
ATOM   2670  CG1 ILE A 170      53.450  32.201  42.711  1.00  0.00           C  
ATOM   2671  CG2 ILE A 170      53.460  29.733  42.256  1.00  0.00           C  
ATOM   2672  CD1 ILE A 170      52.036  32.246  43.246  1.00  0.00           C  
ATOM   2673  H   ILE A 170      55.648  32.229  44.599  1.00  0.00           H  
ATOM   2674  HA  ILE A 170      53.242  30.660  44.898  1.00  0.00           H  
ATOM   2675  HB  ILE A 170      55.174  30.976  42.566  1.00  0.00           H  
ATOM   2676 1HG1 ILE A 170      54.013  33.015  43.167  1.00  0.00           H  
ATOM   2677 2HG1 ILE A 170      53.413  32.392  41.638  1.00  0.00           H  
ATOM   2678 1HG2 ILE A 170      53.412  29.947  41.189  1.00  0.00           H  
ATOM   2679 2HG2 ILE A 170      54.011  28.808  42.416  1.00  0.00           H  
ATOM   2680 3HG2 ILE A 170      52.449  29.628  42.651  1.00  0.00           H  
ATOM   2681 1HD1 ILE A 170      51.594  33.217  43.023  1.00  0.00           H  
ATOM   2682 2HD1 ILE A 170      51.444  31.460  42.776  1.00  0.00           H  
ATOM   2683 3HD1 ILE A 170      52.051  32.094  44.324  1.00  0.00           H  
ATOM   2684  N   LEU A 171      56.050  29.003  44.598  1.00  0.00           N  
ATOM   2685  CA  LEU A 171      56.642  27.671  44.777  1.00  0.00           C  
ATOM   2686  C   LEU A 171      57.060  27.341  46.207  1.00  0.00           C  
ATOM   2687  O   LEU A 171      57.231  26.177  46.544  1.00  0.00           O  
ATOM   2688  CB  LEU A 171      57.865  27.535  43.862  1.00  0.00           C  
ATOM   2689  CG  LEU A 171      57.605  27.747  42.366  1.00  0.00           C  
ATOM   2690  CD1 LEU A 171      58.914  27.624  41.599  1.00  0.00           C  
ATOM   2691  CD2 LEU A 171      56.585  26.729  41.877  1.00  0.00           C  
ATOM   2692  H   LEU A 171      56.653  29.786  44.392  1.00  0.00           H  
ATOM   2693  HA  LEU A 171      55.897  26.924  44.508  1.00  0.00           H  
ATOM   2694 1HB  LEU A 171      58.615  28.261  44.174  1.00  0.00           H  
ATOM   2695 2HB  LEU A 171      58.283  26.536  43.986  1.00  0.00           H  
ATOM   2696  HG  LEU A 171      57.218  28.754  42.203  1.00  0.00           H  
ATOM   2697 1HD1 LEU A 171      58.729  27.775  40.534  1.00  0.00           H  
ATOM   2698 2HD1 LEU A 171      59.617  28.377  41.954  1.00  0.00           H  
ATOM   2699 3HD1 LEU A 171      59.334  26.630  41.755  1.00  0.00           H  
ATOM   2700 1HD2 LEU A 171      56.400  26.880  40.814  1.00  0.00           H  
ATOM   2701 2HD2 LEU A 171      56.973  25.721  42.038  1.00  0.00           H  
ATOM   2702 3HD2 LEU A 171      55.654  26.851  42.430  1.00  0.00           H  
ATOM   2703  N   GLY A 172      57.253  28.379  47.025  1.00  0.00           N  
ATOM   2704  CA  GLY A 172      57.525  28.213  48.444  1.00  0.00           C  
ATOM   2705  C   GLY A 172      56.308  27.956  49.306  1.00  0.00           C  
ATOM   2706  O   GLY A 172      56.373  27.146  50.231  1.00  0.00           O  
ATOM   2707  H   GLY A 172      57.242  29.309  46.632  1.00  0.00           H  
ATOM   2708 1HA  GLY A 172      58.214  27.381  48.587  1.00  0.00           H  
ATOM   2709 2HA  GLY A 172      58.018  29.107  48.826  1.00  0.00           H  
ATOM   2710  N   TYR A 173      55.201  28.642  49.029  1.00  0.00           N  
ATOM   2711  CA  TYR A 173      53.985  28.414  49.812  1.00  0.00           C  
ATOM   2712  C   TYR A 173      52.866  27.752  49.017  1.00  0.00           C  
ATOM   2713  O   TYR A 173      51.869  27.311  49.588  1.00  0.00           O  
ATOM   2714  CB  TYR A 173      53.488  29.736  50.404  1.00  0.00           C  
ATOM   2715  CG  TYR A 173      54.471  30.349  51.368  1.00  0.00           C  
ATOM   2716  CD1 TYR A 173      54.400  30.073  52.740  1.00  0.00           C  
ATOM   2717  CD2 TYR A 173      55.487  31.178  50.912  1.00  0.00           C  
ATOM   2718  CE1 TYR A 173      55.313  30.609  53.638  1.00  0.00           C  
ATOM   2719  CE2 TYR A 173      56.413  31.718  51.796  1.00  0.00           C  
ATOM   2720  CZ  TYR A 173      56.319  31.432  53.160  1.00  0.00           C  
ATOM   2721  OH  TYR A 173      57.238  31.987  54.028  1.00  0.00           O  
ATOM   2722  H   TYR A 173      55.185  29.322  48.283  1.00  0.00           H  
ATOM   2723  HA  TYR A 173      54.221  27.729  50.627  1.00  0.00           H  
ATOM   2724 1HB  TYR A 173      53.299  30.447  49.598  1.00  0.00           H  
ATOM   2725 2HB  TYR A 173      52.545  29.571  50.923  1.00  0.00           H  
ATOM   2726  HD1 TYR A 173      53.613  29.424  53.125  1.00  0.00           H  
ATOM   2727  HD2 TYR A 173      55.565  31.412  49.849  1.00  0.00           H  
ATOM   2728  HE1 TYR A 173      55.233  30.378  54.700  1.00  0.00           H  
ATOM   2729  HE2 TYR A 173      57.209  32.364  51.426  1.00  0.00           H  
ATOM   2730  HH  TYR A 173      57.115  31.615  54.904  1.00  0.00           H  
ATOM   2731  N   GLY A 174      53.036  27.664  47.704  1.00  0.00           N  
ATOM   2732  CA  GLY A 174      51.987  27.120  46.855  1.00  0.00           C  
ATOM   2733  C   GLY A 174      52.095  25.668  46.413  1.00  0.00           C  
ATOM   2734  O   GLY A 174      51.246  24.856  46.768  1.00  0.00           O  
ATOM   2735  H   GLY A 174      53.900  27.975  47.281  1.00  0.00           H  
ATOM   2736 1HA  GLY A 174      51.026  27.207  47.363  1.00  0.00           H  
ATOM   2737 2HA  GLY A 174      51.920  27.706  45.939  1.00  0.00           H  
ATOM   2738  N   THR A 175      53.135  25.377  45.650  1.00  0.00           N  
ATOM   2739  CA  THR A 175      53.326  24.007  45.179  1.00  0.00           C  
ATOM   2740  C   THR A 175      54.125  23.169  46.163  1.00  0.00           C  
ATOM   2741  O   THR A 175      54.086  21.936  46.120  1.00  0.00           O  
ATOM   2742  CB  THR A 175      54.027  23.990  43.808  1.00  0.00           C  
ATOM   2743  OG1 THR A 175      55.351  24.523  43.940  1.00  0.00           O  
ATOM   2744  CG2 THR A 175      53.248  24.819  42.799  1.00  0.00           C  
ATOM   2745  H   THR A 175      53.801  26.086  45.382  1.00  0.00           H  
ATOM   2746  HA  THR A 175      52.345  23.547  45.050  1.00  0.00           H  
ATOM   2747  HB  THR A 175      54.099  22.964  43.450  1.00  0.00           H  
ATOM   2748  HG1 THR A 175      55.799  24.482  43.092  1.00  0.00           H  
ATOM   2749 1HG2 THR A 175      53.759  24.795  41.837  1.00  0.00           H  
ATOM   2750 2HG2 THR A 175      52.245  24.408  42.689  1.00  0.00           H  
ATOM   2751 3HG2 THR A 175      53.182  25.849  43.149  1.00  0.00           H  
ATOM   2752  N   GLY A 176      54.869  23.843  47.061  1.00  0.00           N  
ATOM   2753  CA  GLY A 176      55.671  23.153  48.049  1.00  0.00           C  
ATOM   2754  C   GLY A 176      57.001  22.631  47.520  1.00  0.00           C  
ATOM   2755  O   GLY A 176      57.536  21.709  48.108  1.00  0.00           O  
ATOM   2756  H   GLY A 176      54.884  24.852  47.032  1.00  0.00           H  
ATOM   2757 1HA  GLY A 176      55.878  23.825  48.883  1.00  0.00           H  
ATOM   2758 2HA  GLY A 176      55.110  22.309  48.448  1.00  0.00           H  
ATOM   2759  N   GLU A 177      57.490  23.256  46.444  1.00  0.00           N  
ATOM   2760  CA  GLU A 177      58.750  22.800  45.837  1.00  0.00           C  
ATOM   2761  C   GLU A 177      60.023  23.524  46.318  1.00  0.00           C  
ATOM   2762  O   GLU A 177      61.137  23.033  46.109  1.00  0.00           O  
ATOM   2763  CB  GLU A 177      58.649  22.936  44.316  1.00  0.00           C  
ATOM   2764  CG  GLU A 177      57.602  22.038  43.672  1.00  0.00           C  
ATOM   2765  CD  GLU A 177      57.516  22.216  42.182  1.00  0.00           C  
ATOM   2766  OE1 GLU A 177      58.168  23.093  41.669  1.00  0.00           O  
ATOM   2767  OE2 GLU A 177      56.797  21.473  41.556  1.00  0.00           O  
ATOM   2768  H   GLU A 177      57.015  24.055  46.049  1.00  0.00           H  
ATOM   2769  HA  GLU A 177      58.914  21.760  46.122  1.00  0.00           H  
ATOM   2770 1HB  GLU A 177      58.410  23.968  44.058  1.00  0.00           H  
ATOM   2771 2HB  GLU A 177      59.614  22.702  43.865  1.00  0.00           H  
ATOM   2772 1HG  GLU A 177      57.847  20.999  43.889  1.00  0.00           H  
ATOM   2773 2HG  GLU A 177      56.632  22.254  44.116  1.00  0.00           H  
ATOM   2774  N   HIS A 178      59.819  24.670  46.886  1.00  0.00           N  
ATOM   2775  CA  HIS A 178      60.898  25.476  47.411  1.00  0.00           C  
ATOM   2776  C   HIS A 178      60.521  25.711  48.871  1.00  0.00           C  
ATOM   2777  O   HIS A 178      59.405  25.379  49.274  1.00  0.00           O  
ATOM   2778  CB  HIS A 178      61.065  26.796  46.652  1.00  0.00           C  
ATOM   2779  CG  HIS A 178      61.592  26.627  45.261  1.00  0.00           C  
ATOM   2780  ND1 HIS A 178      62.840  27.074  44.879  1.00  0.00           N  
ATOM   2781  CD2 HIS A 178      61.041  26.063  44.160  1.00  0.00           C  
ATOM   2782  CE1 HIS A 178      63.034  26.791  43.603  1.00  0.00           C  
ATOM   2783  NE2 HIS A 178      61.958  26.178  43.145  1.00  0.00           N  
ATOM   2784  H   HIS A 178      58.875  25.029  46.926  1.00  0.00           H  
ATOM   2785  HA  HIS A 178      61.838  24.932  47.316  1.00  0.00           H  
ATOM   2786 1HB  HIS A 178      60.102  27.306  46.593  1.00  0.00           H  
ATOM   2787 2HB  HIS A 178      61.747  27.446  47.199  1.00  0.00           H  
ATOM   2788  HD2 HIS A 178      60.054  25.605  44.094  1.00  0.00           H  
ATOM   2789  HE1 HIS A 178      63.930  27.022  43.028  1.00  0.00           H  
ATOM   2790  HE2 HIS A 178      61.824  25.845  42.201  1.00  0.00           H  
ATOM   2791  N   ALA A 179      61.463  26.232  49.655  1.00  0.00           N  
ATOM   2792  CA  ALA A 179      61.255  26.490  51.070  1.00  0.00           C  
ATOM   2793  C   ALA A 179      60.265  27.641  51.219  1.00  0.00           C  
ATOM   2794  O   ALA A 179      60.243  28.560  50.391  1.00  0.00           O  
ATOM   2795  CB  ALA A 179      62.601  26.851  51.733  1.00  0.00           C  
ATOM   2796  H   ALA A 179      62.357  26.455  49.240  1.00  0.00           H  
ATOM   2797  HA  ALA A 179      60.861  25.581  51.526  1.00  0.00           H  
ATOM   2798 1HB  ALA A 179      62.445  27.044  52.794  1.00  0.00           H  
ATOM   2799 2HB  ALA A 179      63.299  26.022  51.614  1.00  0.00           H  
ATOM   2800 3HB  ALA A 179      63.012  27.741  51.259  1.00  0.00           H  
ATOM   2801  N   PRO A 180      59.465  27.628  52.299  1.00  0.00           N  
ATOM   2802  CA  PRO A 180      59.410  26.628  53.377  1.00  0.00           C  
ATOM   2803  C   PRO A 180      58.711  25.304  53.051  1.00  0.00           C  
ATOM   2804  O   PRO A 180      58.733  24.378  53.863  1.00  0.00           O  
ATOM   2805  CB  PRO A 180      58.642  27.386  54.464  1.00  0.00           C  
ATOM   2806  CG  PRO A 180      57.758  28.317  53.706  1.00  0.00           C  
ATOM   2807  CD  PRO A 180      58.599  28.764  52.540  1.00  0.00           C  
ATOM   2808  HA  PRO A 180      60.435  26.349  53.665  1.00  0.00           H  
ATOM   2809 1HB  PRO A 180      58.079  26.678  55.091  1.00  0.00           H  
ATOM   2810 2HB  PRO A 180      59.347  27.911  55.127  1.00  0.00           H  
ATOM   2811 1HG  PRO A 180      56.841  27.798  53.392  1.00  0.00           H  
ATOM   2812 2HG  PRO A 180      57.447  29.152  54.349  1.00  0.00           H  
ATOM   2813 1HD  PRO A 180      57.951  28.952  51.671  1.00  0.00           H  
ATOM   2814 2HD  PRO A 180      59.153  29.674  52.814  1.00  0.00           H  
ATOM   2815  N   GLY A 181      58.078  25.210  51.886  1.00  0.00           N  
ATOM   2816  CA  GLY A 181      57.396  23.976  51.510  1.00  0.00           C  
ATOM   2817  C   GLY A 181      55.920  23.806  51.860  1.00  0.00           C  
ATOM   2818  O   GLY A 181      55.481  22.690  52.109  1.00  0.00           O  
ATOM   2819  H   GLY A 181      58.064  25.994  51.249  1.00  0.00           H  
ATOM   2820 1HA  GLY A 181      57.455  23.843  50.429  1.00  0.00           H  
ATOM   2821 2HA  GLY A 181      57.902  23.127  51.966  1.00  0.00           H  
ATOM   2822  N   HIS A 182      55.149  24.890  51.885  1.00  0.00           N  
ATOM   2823  CA  HIS A 182      53.717  24.789  52.148  1.00  0.00           C  
ATOM   2824  C   HIS A 182      52.974  24.515  50.842  1.00  0.00           C  
ATOM   2825  O   HIS A 182      53.526  24.729  49.765  1.00  0.00           O  
ATOM   2826  CB  HIS A 182      53.192  26.084  52.779  1.00  0.00           C  
ATOM   2827  CG  HIS A 182      53.792  26.390  54.115  1.00  0.00           C  
ATOM   2828  ND1 HIS A 182      53.288  27.358  54.958  1.00  0.00           N  
ATOM   2829  CD2 HIS A 182      54.857  25.852  54.756  1.00  0.00           C  
ATOM   2830  CE1 HIS A 182      54.015  27.402  56.061  1.00  0.00           C  
ATOM   2831  NE2 HIS A 182      54.973  26.497  55.963  1.00  0.00           N  
ATOM   2832  H   HIS A 182      55.557  25.799  51.721  1.00  0.00           H  
ATOM   2833  HA  HIS A 182      53.531  23.973  52.846  1.00  0.00           H  
ATOM   2834 1HB  HIS A 182      53.397  26.922  52.113  1.00  0.00           H  
ATOM   2835 2HB  HIS A 182      52.111  26.018  52.899  1.00  0.00           H  
ATOM   2836  HD1 HIS A 182      52.454  27.892  54.812  1.00  0.00           H  
ATOM   2837  HD2 HIS A 182      55.563  25.066  54.487  1.00  0.00           H  
ATOM   2838  HE1 HIS A 182      53.775  28.106  56.856  1.00  0.00           H  
ATOM   2839  N   GLU A 183      51.741  24.014  50.943  1.00  0.00           N  
ATOM   2840  CA  GLU A 183      50.926  23.691  49.779  1.00  0.00           C  
ATOM   2841  C   GLU A 183      49.570  24.320  50.031  1.00  0.00           C  
ATOM   2842  O   GLU A 183      48.598  23.638  50.331  1.00  0.00           O  
ATOM   2843  CB  GLU A 183      50.801  22.180  49.570  1.00  0.00           C  
ATOM   2844  CG  GLU A 183      52.118  21.476  49.273  1.00  0.00           C  
ATOM   2845  CD  GLU A 183      51.956  19.995  49.072  1.00  0.00           C  
ATOM   2846  OE1 GLU A 183      50.871  19.503  49.266  1.00  0.00           O  
ATOM   2847  OE2 GLU A 183      52.920  19.354  48.722  1.00  0.00           O  
ATOM   2848  H   GLU A 183      51.365  23.856  51.867  1.00  0.00           H  
ATOM   2849  HA  GLU A 183      51.418  24.090  48.891  1.00  0.00           H  
ATOM   2850 1HB  GLU A 183      50.371  21.724  50.461  1.00  0.00           H  
ATOM   2851 2HB  GLU A 183      50.122  21.983  48.741  1.00  0.00           H  
ATOM   2852 1HG  GLU A 183      52.554  21.908  48.373  1.00  0.00           H  
ATOM   2853 2HG  GLU A 183      52.806  21.652  50.099  1.00  0.00           H  
ATOM   2854  N   ASN A 184      49.514  25.631  49.897  1.00  0.00           N  
ATOM   2855  CA  ASN A 184      48.308  26.382  50.166  1.00  0.00           C  
ATOM   2856  C   ASN A 184      48.299  27.621  49.279  1.00  0.00           C  
ATOM   2857  O   ASN A 184      49.096  28.544  49.460  1.00  0.00           O  
ATOM   2858  CB  ASN A 184      48.208  26.750  51.635  1.00  0.00           C  
ATOM   2859  CG  ASN A 184      46.907  27.423  51.975  1.00  0.00           C  
ATOM   2860  OD1 ASN A 184      46.085  27.694  51.091  1.00  0.00           O  
ATOM   2861  ND2 ASN A 184      46.704  27.697  53.238  1.00  0.00           N  
ATOM   2862  H   ASN A 184      50.343  26.123  49.595  1.00  0.00           H  
ATOM   2863  HA  ASN A 184      47.448  25.749  49.942  1.00  0.00           H  
ATOM   2864 1HB  ASN A 184      48.308  25.850  52.243  1.00  0.00           H  
ATOM   2865 2HB  ASN A 184      49.028  27.417  51.900  1.00  0.00           H  
ATOM   2866 1HD2 ASN A 184      45.855  28.145  53.522  1.00  0.00           H  
ATOM   2867 2HD2 ASN A 184      47.396  27.460  53.918  1.00  0.00           H  
ATOM   2868  N   TRP A 185      47.402  27.633  48.304  1.00  0.00           N  
ATOM   2869  CA  TRP A 185      47.343  28.739  47.359  1.00  0.00           C  
ATOM   2870  C   TRP A 185      46.985  30.101  47.957  1.00  0.00           C  
ATOM   2871  O   TRP A 185      47.412  31.137  47.440  1.00  0.00           O  
ATOM   2872  CB  TRP A 185      46.412  28.382  46.188  1.00  0.00           C  
ATOM   2873  CG  TRP A 185      47.029  27.328  45.290  1.00  0.00           C  
ATOM   2874  CD1 TRP A 185      46.708  25.995  45.230  1.00  0.00           C  
ATOM   2875  CD2 TRP A 185      48.148  27.508  44.418  1.00  0.00           C  
ATOM   2876  NE1 TRP A 185      47.570  25.333  44.382  1.00  0.00           N  
ATOM   2877  CE2 TRP A 185      48.468  26.237  43.873  1.00  0.00           C  
ATOM   2878  CE3 TRP A 185      48.927  28.617  44.055  1.00  0.00           C  
ATOM   2879  CZ2 TRP A 185      49.529  26.048  42.976  1.00  0.00           C  
ATOM   2880  CZ3 TRP A 185      49.982  28.434  43.164  1.00  0.00           C  
ATOM   2881  CH2 TRP A 185      50.275  27.150  42.636  1.00  0.00           C  
ATOM   2882  H   TRP A 185      46.747  26.869  48.209  1.00  0.00           H  
ATOM   2883  HA  TRP A 185      48.346  28.916  46.970  1.00  0.00           H  
ATOM   2884 1HB  TRP A 185      45.461  28.016  46.576  1.00  0.00           H  
ATOM   2885 2HB  TRP A 185      46.203  29.278  45.603  1.00  0.00           H  
ATOM   2886  HD1 TRP A 185      45.891  25.526  45.775  1.00  0.00           H  
ATOM   2887  HE1 TRP A 185      47.545  24.346  44.170  1.00  0.00           H  
ATOM   2888  HE3 TRP A 185      48.706  29.604  44.460  1.00  0.00           H  
ATOM   2889  HZ2 TRP A 185      49.764  25.070  42.555  1.00  0.00           H  
ATOM   2890  HZ3 TRP A 185      50.579  29.301  42.882  1.00  0.00           H  
ATOM   2891  HH2 TRP A 185      51.112  27.036  41.947  1.00  0.00           H  
ATOM   2892  N   ARG A 186      46.206  30.098  49.041  1.00  0.00           N  
ATOM   2893  CA  ARG A 186      45.891  31.348  49.700  1.00  0.00           C  
ATOM   2894  C   ARG A 186      47.173  31.952  50.270  1.00  0.00           C  
ATOM   2895  O   ARG A 186      47.388  33.163  50.191  1.00  0.00           O  
ATOM   2896  CB  ARG A 186      44.864  31.122  50.802  1.00  0.00           C  
ATOM   2897  CG  ARG A 186      44.546  32.356  51.597  1.00  0.00           C  
ATOM   2898  CD  ARG A 186      43.373  32.133  52.524  1.00  0.00           C  
ATOM   2899  NE  ARG A 186      43.282  33.191  53.529  1.00  0.00           N  
ATOM   2900  CZ  ARG A 186      42.911  34.444  53.272  1.00  0.00           C  
ATOM   2901  NH1 ARG A 186      42.595  34.812  52.034  1.00  0.00           N  
ATOM   2902  NH2 ARG A 186      42.836  35.325  54.262  1.00  0.00           N  
ATOM   2903  H   ARG A 186      45.841  29.236  49.421  1.00  0.00           H  
ATOM   2904  HA  ARG A 186      45.468  32.030  48.962  1.00  0.00           H  
ATOM   2905 1HB  ARG A 186      43.938  30.752  50.365  1.00  0.00           H  
ATOM   2906 2HB  ARG A 186      45.229  30.359  51.489  1.00  0.00           H  
ATOM   2907 1HG  ARG A 186      45.412  32.634  52.199  1.00  0.00           H  
ATOM   2908 2HG  ARG A 186      44.298  33.173  50.919  1.00  0.00           H  
ATOM   2909 1HD  ARG A 186      42.449  32.124  51.945  1.00  0.00           H  
ATOM   2910 2HD  ARG A 186      43.489  31.178  53.035  1.00  0.00           H  
ATOM   2911  HE  ARG A 186      43.517  32.954  54.483  1.00  0.00           H  
ATOM   2912 1HH1 ARG A 186      42.635  34.139  51.281  1.00  0.00           H  
ATOM   2913 2HH1 ARG A 186      42.314  35.763  51.846  1.00  0.00           H  
ATOM   2914 1HH2 ARG A 186      43.059  35.045  55.207  1.00  0.00           H  
ATOM   2915 2HH2 ARG A 186      42.555  36.276  54.070  1.00  0.00           H  
ATOM   2916  N   GLU A 187      48.033  31.102  50.828  1.00  0.00           N  
ATOM   2917  CA  GLU A 187      49.307  31.568  51.380  1.00  0.00           C  
ATOM   2918  C   GLU A 187      50.250  32.022  50.273  1.00  0.00           C  
ATOM   2919  O   GLU A 187      50.933  33.028  50.415  1.00  0.00           O  
ATOM   2920  CB  GLU A 187      49.971  30.463  52.205  1.00  0.00           C  
ATOM   2921  CG  GLU A 187      49.249  30.128  53.503  1.00  0.00           C  
ATOM   2922  CD  GLU A 187      49.894  28.998  54.256  1.00  0.00           C  
ATOM   2923  OE1 GLU A 187      51.078  29.063  54.487  1.00  0.00           O  
ATOM   2924  OE2 GLU A 187      49.203  28.069  54.601  1.00  0.00           O  
ATOM   2925  H   GLU A 187      47.806  30.119  50.874  1.00  0.00           H  
ATOM   2926  HA  GLU A 187      49.111  32.417  52.035  1.00  0.00           H  
ATOM   2927 1HB  GLU A 187      50.031  29.551  51.611  1.00  0.00           H  
ATOM   2928 2HB  GLU A 187      50.990  30.759  52.456  1.00  0.00           H  
ATOM   2929 1HG  GLU A 187      49.236  31.013  54.138  1.00  0.00           H  
ATOM   2930 2HG  GLU A 187      48.217  29.864  53.274  1.00  0.00           H  
ATOM   2931  N   ALA A 188      50.268  31.284  49.167  1.00  0.00           N  
ATOM   2932  CA  ALA A 188      51.141  31.613  48.059  1.00  0.00           C  
ATOM   2933  C   ALA A 188      50.862  33.021  47.538  1.00  0.00           C  
ATOM   2934  O   ALA A 188      51.800  33.786  47.303  1.00  0.00           O  
ATOM   2935  CB  ALA A 188      50.980  30.591  46.928  1.00  0.00           C  
ATOM   2936  H   ALA A 188      49.664  30.477  49.095  1.00  0.00           H  
ATOM   2937  HA  ALA A 188      52.170  31.584  48.417  1.00  0.00           H  
ATOM   2938 1HB  ALA A 188      51.643  30.852  46.103  1.00  0.00           H  
ATOM   2939 2HB  ALA A 188      51.237  29.598  47.298  1.00  0.00           H  
ATOM   2940 3HB  ALA A 188      49.949  30.592  46.580  1.00  0.00           H  
ATOM   2941  N   PHE A 189      49.587  33.340  47.345  1.00  0.00           N  
ATOM   2942  CA  PHE A 189      49.227  34.657  46.795  1.00  0.00           C  
ATOM   2943  C   PHE A 189      49.360  35.781  47.826  1.00  0.00           C  
ATOM   2944  O   PHE A 189      49.631  36.923  47.460  1.00  0.00           O  
ATOM   2945  CB  PHE A 189      47.813  34.609  46.197  1.00  0.00           C  
ATOM   2946  CG  PHE A 189      47.680  33.636  45.055  1.00  0.00           C  
ATOM   2947  CD1 PHE A 189      46.674  32.681  45.054  1.00  0.00           C  
ATOM   2948  CD2 PHE A 189      48.587  33.655  43.995  1.00  0.00           C  
ATOM   2949  CE1 PHE A 189      46.568  31.746  44.010  1.00  0.00           C  
ATOM   2950  CE2 PHE A 189      48.487  32.727  42.947  1.00  0.00           C  
ATOM   2951  CZ  PHE A 189      47.476  31.771  42.960  1.00  0.00           C  
ATOM   2952  H   PHE A 189      48.853  32.682  47.568  1.00  0.00           H  
ATOM   2953  HA  PHE A 189      49.936  34.909  46.006  1.00  0.00           H  
ATOM   2954 1HB  PHE A 189      47.100  34.330  46.971  1.00  0.00           H  
ATOM   2955 2HB  PHE A 189      47.536  35.599  45.838  1.00  0.00           H  
ATOM   2956  HD1 PHE A 189      45.958  32.660  45.876  1.00  0.00           H  
ATOM   2957  HD2 PHE A 189      49.379  34.403  43.986  1.00  0.00           H  
ATOM   2958  HE1 PHE A 189      45.773  31.001  44.023  1.00  0.00           H  
ATOM   2959  HE2 PHE A 189      49.201  32.752  42.123  1.00  0.00           H  
ATOM   2960  HZ  PHE A 189      47.395  31.044  42.152  1.00  0.00           H  
ATOM   2961  N   THR A 190      49.186  35.453  49.106  1.00  0.00           N  
ATOM   2962  CA  THR A 190      49.382  36.427  50.181  1.00  0.00           C  
ATOM   2963  C   THR A 190      50.875  36.745  50.210  1.00  0.00           C  
ATOM   2964  O   THR A 190      51.292  37.910  50.284  1.00  0.00           O  
ATOM   2965  CB  THR A 190      48.909  35.898  51.548  1.00  0.00           C  
ATOM   2966  OG1 THR A 190      47.506  35.609  51.492  1.00  0.00           O  
ATOM   2967  CG2 THR A 190      49.167  36.928  52.637  1.00  0.00           C  
ATOM   2968  H   THR A 190      48.912  34.510  49.341  1.00  0.00           H  
ATOM   2969  HA  THR A 190      48.750  37.293  49.983  1.00  0.00           H  
ATOM   2970  HB  THR A 190      49.446  34.981  51.788  1.00  0.00           H  
ATOM   2971  HG1 THR A 190      47.344  34.944  50.818  1.00  0.00           H  
ATOM   2972 1HG2 THR A 190      48.827  36.537  53.595  1.00  0.00           H  
ATOM   2973 2HG2 THR A 190      50.235  37.142  52.690  1.00  0.00           H  
ATOM   2974 3HG2 THR A 190      48.625  37.844  52.406  1.00  0.00           H  
ATOM   2975  N   ALA A 191      51.674  35.685  50.131  1.00  0.00           N  
ATOM   2976  CA  ALA A 191      53.119  35.830  50.145  1.00  0.00           C  
ATOM   2977  C   ALA A 191      53.601  36.635  48.939  1.00  0.00           C  
ATOM   2978  O   ALA A 191      54.493  37.477  49.069  1.00  0.00           O  
ATOM   2979  CB  ALA A 191      53.793  34.468  50.170  1.00  0.00           C  
ATOM   2980  H   ALA A 191      51.273  34.761  50.059  1.00  0.00           H  
ATOM   2981  HA  ALA A 191      53.395  36.375  51.047  1.00  0.00           H  
ATOM   2982 1HB  ALA A 191      54.875  34.599  50.180  1.00  0.00           H  
ATOM   2983 2HB  ALA A 191      53.485  33.925  51.064  1.00  0.00           H  
ATOM   2984 3HB  ALA A 191      53.505  33.903  49.285  1.00  0.00           H  
ATOM   2985  N   ALA A 192      53.032  36.354  47.768  1.00  0.00           N  
ATOM   2986  CA  ALA A 192      53.387  37.066  46.547  1.00  0.00           C  
ATOM   2987  C   ALA A 192      53.122  38.561  46.758  1.00  0.00           C  
ATOM   2988  O   ALA A 192      53.934  39.412  46.380  1.00  0.00           O  
ATOM   2989  CB  ALA A 192      52.562  36.543  45.352  1.00  0.00           C  
ATOM   2990  H   ALA A 192      52.343  35.617  47.724  1.00  0.00           H  
ATOM   2991  HA  ALA A 192      54.444  36.891  46.346  1.00  0.00           H  
ATOM   2992 1HB  ALA A 192      52.842  37.088  44.451  1.00  0.00           H  
ATOM   2993 2HB  ALA A 192      52.761  35.481  45.211  1.00  0.00           H  
ATOM   2994 3HB  ALA A 192      51.502  36.690  45.551  1.00  0.00           H  
ATOM   2995  N   HIS A 193      51.991  38.868  47.380  1.00  0.00           N  
ATOM   2996  CA  HIS A 193      51.614  40.249  47.644  1.00  0.00           C  
ATOM   2997  C   HIS A 193      52.618  40.922  48.584  1.00  0.00           C  
ATOM   2998  O   HIS A 193      53.089  42.025  48.314  1.00  0.00           O  
ATOM   2999  CB  HIS A 193      50.208  40.318  48.248  1.00  0.00           C  
ATOM   3000  CG  HIS A 193      49.739  41.713  48.524  1.00  0.00           C  
ATOM   3001  ND1 HIS A 193      49.402  42.596  47.520  1.00  0.00           N  
ATOM   3002  CD2 HIS A 193      49.551  42.376  49.688  1.00  0.00           C  
ATOM   3003  CE1 HIS A 193      49.027  43.744  48.056  1.00  0.00           C  
ATOM   3004  NE2 HIS A 193      49.109  43.637  49.370  1.00  0.00           N  
ATOM   3005  H   HIS A 193      51.376  38.125  47.678  1.00  0.00           H  
ATOM   3006  HA  HIS A 193      51.605  40.809  46.709  1.00  0.00           H  
ATOM   3007 1HB  HIS A 193      49.496  39.847  47.568  1.00  0.00           H  
ATOM   3008 2HB  HIS A 193      50.186  39.759  49.183  1.00  0.00           H  
ATOM   3009  HD2 HIS A 193      49.721  41.984  50.692  1.00  0.00           H  
ATOM   3010  HE1 HIS A 193      48.704  44.629  47.508  1.00  0.00           H  
ATOM   3011  HE2 HIS A 193      48.884  44.361  50.037  1.00  0.00           H  
ATOM   3012  N   HIS A 194      52.949  40.250  49.683  1.00  0.00           N  
ATOM   3013  CA  HIS A 194      53.882  40.801  50.666  1.00  0.00           C  
ATOM   3014  C   HIS A 194      55.311  40.994  50.159  1.00  0.00           C  
ATOM   3015  O   HIS A 194      55.972  41.964  50.528  1.00  0.00           O  
ATOM   3016  CB  HIS A 194      53.916  39.900  51.905  1.00  0.00           C  
ATOM   3017  CG  HIS A 194      52.664  39.955  52.723  1.00  0.00           C  
ATOM   3018  ND1 HIS A 194      52.299  38.949  53.593  1.00  0.00           N  
ATOM   3019  CD2 HIS A 194      51.692  40.894  52.804  1.00  0.00           C  
ATOM   3020  CE1 HIS A 194      51.156  39.268  54.175  1.00  0.00           C  
ATOM   3021  NE2 HIS A 194      50.767  40.443  53.713  1.00  0.00           N  
ATOM   3022  H   HIS A 194      52.546  39.338  49.844  1.00  0.00           H  
ATOM   3023  HA  HIS A 194      53.550  41.795  50.965  1.00  0.00           H  
ATOM   3024 1HB  HIS A 194      54.078  38.866  51.598  1.00  0.00           H  
ATOM   3025 2HB  HIS A 194      54.753  40.188  52.541  1.00  0.00           H  
ATOM   3026  HD1 HIS A 194      52.842  38.141  53.824  1.00  0.00           H  
ATOM   3027  HD2 HIS A 194      51.547  41.854  52.309  1.00  0.00           H  
ATOM   3028  HE1 HIS A 194      50.697  38.599  54.903  1.00  0.00           H  
ATOM   3029  N   ILE A 195      55.797  40.070  49.332  1.00  0.00           N  
ATOM   3030  CA  ILE A 195      57.172  40.164  48.846  1.00  0.00           C  
ATOM   3031  C   ILE A 195      57.244  41.269  47.807  1.00  0.00           C  
ATOM   3032  O   ILE A 195      58.258  41.954  47.678  1.00  0.00           O  
ATOM   3033  CB  ILE A 195      57.654  38.834  48.237  1.00  0.00           C  
ATOM   3034  CG1 ILE A 195      59.183  38.798  48.178  1.00  0.00           C  
ATOM   3035  CG2 ILE A 195      57.059  38.638  46.852  1.00  0.00           C  
ATOM   3036  CD1 ILE A 195      59.750  37.430  47.875  1.00  0.00           C  
ATOM   3037  H   ILE A 195      55.221  39.296  49.033  1.00  0.00           H  
ATOM   3038  HA  ILE A 195      57.817  40.427  49.684  1.00  0.00           H  
ATOM   3039  HB  ILE A 195      57.344  38.008  48.876  1.00  0.00           H  
ATOM   3040 1HG1 ILE A 195      59.534  39.490  47.413  1.00  0.00           H  
ATOM   3041 2HG1 ILE A 195      59.593  39.132  49.132  1.00  0.00           H  
ATOM   3042 1HG2 ILE A 195      57.411  37.694  46.435  1.00  0.00           H  
ATOM   3043 2HG2 ILE A 195      55.973  38.621  46.922  1.00  0.00           H  
ATOM   3044 3HG2 ILE A 195      57.368  39.457  46.203  1.00  0.00           H  
ATOM   3045 1HD1 ILE A 195      60.839  37.484  47.849  1.00  0.00           H  
ATOM   3046 2HD1 ILE A 195      59.440  36.727  48.649  1.00  0.00           H  
ATOM   3047 3HD1 ILE A 195      59.382  37.090  46.907  1.00  0.00           H  
ATOM   3048  N   LEU A 196      56.152  41.462  47.078  1.00  0.00           N  
ATOM   3049  CA  LEU A 196      56.109  42.517  46.084  1.00  0.00           C  
ATOM   3050  C   LEU A 196      56.162  43.859  46.805  1.00  0.00           C  
ATOM   3051  O   LEU A 196      56.789  44.809  46.329  1.00  0.00           O  
ATOM   3052  CB  LEU A 196      54.839  42.414  45.231  1.00  0.00           C  
ATOM   3053  CG  LEU A 196      54.841  41.310  44.165  1.00  0.00           C  
ATOM   3054  CD1 LEU A 196      53.452  41.193  43.553  1.00  0.00           C  
ATOM   3055  CD2 LEU A 196      55.881  41.632  43.103  1.00  0.00           C  
ATOM   3056  H   LEU A 196      55.340  40.876  47.209  1.00  0.00           H  
ATOM   3057  HA  LEU A 196      56.967  42.404  45.423  1.00  0.00           H  
ATOM   3058 1HB  LEU A 196      53.991  42.235  45.891  1.00  0.00           H  
ATOM   3059 2HB  LEU A 196      54.683  43.365  44.723  1.00  0.00           H  
ATOM   3060  HG  LEU A 196      55.081  40.354  44.632  1.00  0.00           H  
ATOM   3061 1HD1 LEU A 196      53.454  40.408  42.796  1.00  0.00           H  
ATOM   3062 2HD1 LEU A 196      52.730  40.943  44.332  1.00  0.00           H  
ATOM   3063 3HD1 LEU A 196      53.176  42.140  43.093  1.00  0.00           H  
ATOM   3064 1HD2 LEU A 196      55.884  40.847  42.347  1.00  0.00           H  
ATOM   3065 2HD2 LEU A 196      55.641  42.586  42.636  1.00  0.00           H  
ATOM   3066 3HD2 LEU A 196      56.866  41.693  43.566  1.00  0.00           H  
ATOM   3067  N   MET A 197      55.501  43.946  47.957  1.00  0.00           N  
ATOM   3068  CA  MET A 197      55.493  45.207  48.696  1.00  0.00           C  
ATOM   3069  C   MET A 197      56.905  45.528  49.215  1.00  0.00           C  
ATOM   3070  O   MET A 197      57.312  46.698  49.256  1.00  0.00           O  
ATOM   3071  CB  MET A 197      54.493  45.140  49.848  1.00  0.00           C  
ATOM   3072  CG  MET A 197      53.034  45.092  49.415  1.00  0.00           C  
ATOM   3073  SD  MET A 197      51.924  44.634  50.760  1.00  0.00           S  
ATOM   3074  CE  MET A 197      52.006  46.103  51.781  1.00  0.00           C  
ATOM   3075  H   MET A 197      55.001  43.153  48.333  1.00  0.00           H  
ATOM   3076  HA  MET A 197      55.173  46.001  48.021  1.00  0.00           H  
ATOM   3077 1HB  MET A 197      54.691  44.256  50.451  1.00  0.00           H  
ATOM   3078 2HB  MET A 197      54.621  46.011  50.493  1.00  0.00           H  
ATOM   3079 1HG  MET A 197      52.735  46.069  49.037  1.00  0.00           H  
ATOM   3080 2HG  MET A 197      52.918  44.366  48.610  1.00  0.00           H  
ATOM   3081 1HE  MET A 197      51.369  45.974  52.656  1.00  0.00           H  
ATOM   3082 2HE  MET A 197      53.036  46.267  52.101  1.00  0.00           H  
ATOM   3083 3HE  MET A 197      51.663  46.965  51.207  1.00  0.00           H  
ATOM   3084  N   CYS A 198      57.643  44.489  49.611  1.00  0.00           N  
ATOM   3085  CA  CYS A 198      59.013  44.676  50.094  1.00  0.00           C  
ATOM   3086  C   CYS A 198      59.876  45.339  49.020  1.00  0.00           C  
ATOM   3087  O   CYS A 198      60.839  46.048  49.334  1.00  0.00           O  
ATOM   3088  CB  CYS A 198      59.635  43.338  50.493  1.00  0.00           C  
ATOM   3089  SG  CYS A 198      58.970  42.640  52.022  1.00  0.00           S  
ATOM   3090  H   CYS A 198      57.256  43.557  49.580  1.00  0.00           H  
ATOM   3091  HA  CYS A 198      58.986  45.338  50.961  1.00  0.00           H  
ATOM   3092 1HB  CYS A 198      59.478  42.612  49.695  1.00  0.00           H  
ATOM   3093 2HB  CYS A 198      60.711  43.460  50.618  1.00  0.00           H  
ATOM   3094  HG  CYS A 198      59.320  43.658  52.803  1.00  0.00           H  
ATOM   3095  N   HIS A 199      59.545  45.109  47.752  1.00  0.00           N  
ATOM   3096  CA  HIS A 199      60.225  45.845  46.690  1.00  0.00           C  
ATOM   3097  C   HIS A 199      59.918  47.315  46.928  1.00  0.00           C  
ATOM   3098  O   HIS A 199      60.814  48.156  46.895  1.00  0.00           O  
ATOM   3099  CB  HIS A 199      59.761  45.409  45.297  1.00  0.00           C  
ATOM   3100  CG  HIS A 199      60.273  46.281  44.192  1.00  0.00           C  
ATOM   3101  ND1 HIS A 199      61.614  46.547  44.016  1.00  0.00           N  
ATOM   3102  CD2 HIS A 199      59.624  46.946  43.208  1.00  0.00           C  
ATOM   3103  CE1 HIS A 199      61.768  47.340  42.969  1.00  0.00           C  
ATOM   3104  NE2 HIS A 199      60.576  47.596  42.462  1.00  0.00           N  
ATOM   3105  H   HIS A 199      58.833  44.436  47.506  1.00  0.00           H  
ATOM   3106  HA  HIS A 199      61.292  45.626  46.721  1.00  0.00           H  
ATOM   3107 1HB  HIS A 199      60.091  44.387  45.106  1.00  0.00           H  
ATOM   3108 2HB  HIS A 199      58.672  45.414  45.258  1.00  0.00           H  
ATOM   3109  HD2 HIS A 199      58.547  46.963  43.039  1.00  0.00           H  
ATOM   3110  HE1 HIS A 199      62.717  47.717  42.589  1.00  0.00           H  
ATOM   3111  HE2 HIS A 199      60.389  48.175  41.656  1.00  0.00           H  
ATOM   3112  N   GLY A 200      58.642  47.619  47.156  1.00  0.00           N  
ATOM   3113  CA  GLY A 200      58.241  49.002  47.346  1.00  0.00           C  
ATOM   3114  C   GLY A 200      58.948  49.560  48.565  1.00  0.00           C  
ATOM   3115  O   GLY A 200      59.415  50.701  48.576  1.00  0.00           O  
ATOM   3116  H   GLY A 200      57.941  46.893  47.200  1.00  0.00           H  
ATOM   3117 1HA  GLY A 200      58.491  49.579  46.456  1.00  0.00           H  
ATOM   3118 2HA  GLY A 200      57.160  49.053  47.469  1.00  0.00           H  
ATOM   3119  N   ILE A 201      59.040  48.735  49.599  1.00  0.00           N  
ATOM   3120  CA  ILE A 201      59.622  49.150  50.866  1.00  0.00           C  
ATOM   3121  C   ILE A 201      61.047  49.620  50.690  1.00  0.00           C  
ATOM   3122  O   ILE A 201      61.430  50.688  51.184  1.00  0.00           O  
ATOM   3123  CB  ILE A 201      59.587  48.001  51.891  1.00  0.00           C  
ATOM   3124  CG1 ILE A 201      58.143  47.682  52.286  1.00  0.00           C  
ATOM   3125  CG2 ILE A 201      60.412  48.358  53.118  1.00  0.00           C  
ATOM   3126  CD1 ILE A 201      57.431  48.825  52.974  1.00  0.00           C  
ATOM   3127  H   ILE A 201      58.695  47.790  49.501  1.00  0.00           H  
ATOM   3128  HA  ILE A 201      59.016  49.956  51.277  1.00  0.00           H  
ATOM   3129  HB  ILE A 201      59.997  47.098  51.440  1.00  0.00           H  
ATOM   3130 1HG1 ILE A 201      57.574  47.411  51.397  1.00  0.00           H  
ATOM   3131 2HG1 ILE A 201      58.130  46.822  52.955  1.00  0.00           H  
ATOM   3132 1HG2 ILE A 201      60.375  47.536  53.832  1.00  0.00           H  
ATOM   3133 2HG2 ILE A 201      61.445  48.537  52.823  1.00  0.00           H  
ATOM   3134 3HG2 ILE A 201      60.005  49.259  53.580  1.00  0.00           H  
ATOM   3135 1HD1 ILE A 201      56.414  48.523  53.224  1.00  0.00           H  
ATOM   3136 2HD1 ILE A 201      57.965  49.089  53.887  1.00  0.00           H  
ATOM   3137 3HD1 ILE A 201      57.400  49.687  52.308  1.00  0.00           H  
ATOM   3138  N   ALA A 202      61.833  48.797  49.999  1.00  0.00           N  
ATOM   3139  CA  ALA A 202      63.226  49.106  49.708  1.00  0.00           C  
ATOM   3140  C   ALA A 202      63.322  50.333  48.802  1.00  0.00           C  
ATOM   3141  O   ALA A 202      64.217  51.151  48.959  1.00  0.00           O  
ATOM   3142  CB  ALA A 202      63.904  47.904  49.056  1.00  0.00           C  
ATOM   3143  H   ALA A 202      61.443  47.926  49.667  1.00  0.00           H  
ATOM   3144  HA  ALA A 202      63.727  49.330  50.650  1.00  0.00           H  
ATOM   3145 1HB  ALA A 202      64.945  48.145  48.842  1.00  0.00           H  
ATOM   3146 2HB  ALA A 202      63.861  47.051  49.733  1.00  0.00           H  
ATOM   3147 3HB  ALA A 202      63.391  47.657  48.128  1.00  0.00           H  
ATOM   3148  N   SER A 203      62.396  50.461  47.866  1.00  0.00           N  
ATOM   3149  CA  SER A 203      62.411  51.590  46.958  1.00  0.00           C  
ATOM   3150  C   SER A 203      62.153  52.876  47.758  1.00  0.00           C  
ATOM   3151  O   SER A 203      62.722  53.915  47.444  1.00  0.00           O  
ATOM   3152  CB  SER A 203      61.365  51.413  45.875  1.00  0.00           C  
ATOM   3153  OG  SER A 203      61.678  50.327  45.047  1.00  0.00           O  
ATOM   3154  H   SER A 203      61.666  49.769  47.777  1.00  0.00           H  
ATOM   3155  HA  SER A 203      63.391  51.637  46.482  1.00  0.00           H  
ATOM   3156 1HB  SER A 203      60.389  51.255  46.334  1.00  0.00           H  
ATOM   3157 2HB  SER A 203      61.302  52.322  45.278  1.00  0.00           H  
ATOM   3158  HG  SER A 203      61.703  49.556  45.619  1.00  0.00           H  
ATOM   3159  N   ASN A 204      61.299  52.817  48.783  1.00  0.00           N  
ATOM   3160  CA  ASN A 204      61.019  54.010  49.595  1.00  0.00           C  
ATOM   3161  C   ASN A 204      62.236  54.361  50.444  1.00  0.00           C  
ATOM   3162  O   ASN A 204      62.637  55.526  50.525  1.00  0.00           O  
ATOM   3163  CB  ASN A 204      59.796  53.801  50.469  1.00  0.00           C  
ATOM   3164  CG  ASN A 204      58.514  53.823  49.684  1.00  0.00           C  
ATOM   3165  OD1 ASN A 204      58.520  54.055  48.469  1.00  0.00           O  
ATOM   3166  ND2 ASN A 204      57.415  53.586  50.353  1.00  0.00           N  
ATOM   3167  H   ASN A 204      60.837  51.948  49.010  1.00  0.00           H  
ATOM   3168  HA  ASN A 204      60.799  54.842  48.924  1.00  0.00           H  
ATOM   3169 1HB  ASN A 204      59.876  52.844  50.985  1.00  0.00           H  
ATOM   3170 2HB  ASN A 204      59.755  54.581  51.230  1.00  0.00           H  
ATOM   3171 1HD2 ASN A 204      56.532  53.587  49.882  1.00  0.00           H  
ATOM   3172 2HD2 ASN A 204      57.457  53.403  51.335  1.00  0.00           H  
ATOM   3173  N   LEU A 205      62.814  53.349  51.083  1.00  0.00           N  
ATOM   3174  CA  LEU A 205      64.003  53.552  51.905  1.00  0.00           C  
ATOM   3175  C   LEU A 205      65.113  54.127  51.028  1.00  0.00           C  
ATOM   3176  O   LEU A 205      65.897  54.969  51.472  1.00  0.00           O  
ATOM   3177  CB  LEU A 205      64.457  52.233  52.544  1.00  0.00           C  
ATOM   3178  CG  LEU A 205      63.525  51.659  53.619  1.00  0.00           C  
ATOM   3179  CD1 LEU A 205      63.997  50.265  54.008  1.00  0.00           C  
ATOM   3180  CD2 LEU A 205      63.508  52.587  54.825  1.00  0.00           C  
ATOM   3181  H   LEU A 205      62.426  52.421  51.000  1.00  0.00           H  
ATOM   3182  HA  LEU A 205      63.753  54.240  52.712  1.00  0.00           H  
ATOM   3183 1HB  LEU A 205      64.560  51.484  51.760  1.00  0.00           H  
ATOM   3184 2HB  LEU A 205      65.435  52.387  53.001  1.00  0.00           H  
ATOM   3185  HG  LEU A 205      62.517  51.569  53.215  1.00  0.00           H  
ATOM   3186 1HD1 LEU A 205      63.335  49.856  54.771  1.00  0.00           H  
ATOM   3187 2HD1 LEU A 205      63.981  49.617  53.131  1.00  0.00           H  
ATOM   3188 3HD1 LEU A 205      65.012  50.321  54.401  1.00  0.00           H  
ATOM   3189 1HD2 LEU A 205      62.844  52.179  55.588  1.00  0.00           H  
ATOM   3190 2HD2 LEU A 205      64.516  52.676  55.229  1.00  0.00           H  
ATOM   3191 3HD2 LEU A 205      63.149  53.571  54.521  1.00  0.00           H  
ATOM   3192  N   HIS A 206      65.162  53.681  49.778  1.00  0.00           N  
ATOM   3193  CA  HIS A 206      66.154  54.158  48.815  1.00  0.00           C  
ATOM   3194  C   HIS A 206      66.026  55.662  48.599  1.00  0.00           C  
ATOM   3195  O   HIS A 206      67.017  56.389  48.659  1.00  0.00           O  
ATOM   3196  CB  HIS A 206      66.006  53.429  47.475  1.00  0.00           C  
ATOM   3197  CG  HIS A 206      66.997  53.865  46.441  1.00  0.00           C  
ATOM   3198  ND1 HIS A 206      66.820  54.995  45.671  1.00  0.00           N  
ATOM   3199  CD2 HIS A 206      68.174  53.322  46.049  1.00  0.00           C  
ATOM   3200  CE1 HIS A 206      67.848  55.129  44.850  1.00  0.00           C  
ATOM   3201  NE2 HIS A 206      68.681  54.127  45.059  1.00  0.00           N  
ATOM   3202  H   HIS A 206      64.488  52.988  49.487  1.00  0.00           H  
ATOM   3203  HA  HIS A 206      67.155  53.936  49.184  1.00  0.00           H  
ATOM   3204 1HB  HIS A 206      66.123  52.356  47.630  1.00  0.00           H  
ATOM   3205 2HB  HIS A 206      65.005  53.596  47.080  1.00  0.00           H  
ATOM   3206  HD2 HIS A 206      68.632  52.415  46.445  1.00  0.00           H  
ATOM   3207  HE1 HIS A 206      67.983  55.930  44.124  1.00  0.00           H  
ATOM   3208  HE2 HIS A 206      69.553  53.972  44.573  1.00  0.00           H  
ATOM   3209  N   LYS A 207      64.811  56.127  48.338  1.00  0.00           N  
ATOM   3210  CA  LYS A 207      64.607  57.548  48.081  1.00  0.00           C  
ATOM   3211  C   LYS A 207      64.816  58.368  49.356  1.00  0.00           C  
ATOM   3212  O   LYS A 207      65.438  59.426  49.323  1.00  0.00           O  
ATOM   3213  CB  LYS A 207      63.208  57.795  47.515  1.00  0.00           C  
ATOM   3214  CG  LYS A 207      63.003  57.281  46.096  1.00  0.00           C  
ATOM   3215  CD  LYS A 207      61.586  57.547  45.611  1.00  0.00           C  
ATOM   3216  CE  LYS A 207      61.378  57.027  44.196  1.00  0.00           C  
ATOM   3217  NZ  LYS A 207      59.985  57.246  43.722  1.00  0.00           N  
ATOM   3218  H   LYS A 207      64.016  55.504  48.314  1.00  0.00           H  
ATOM   3219  HA  LYS A 207      65.350  57.879  47.354  1.00  0.00           H  
ATOM   3220 1HB  LYS A 207      62.467  57.314  48.155  1.00  0.00           H  
ATOM   3221 2HB  LYS A 207      62.997  58.864  47.518  1.00  0.00           H  
ATOM   3222 1HG  LYS A 207      63.707  57.776  45.425  1.00  0.00           H  
ATOM   3223 2HG  LYS A 207      63.194  56.209  46.066  1.00  0.00           H  
ATOM   3224 1HD  LYS A 207      60.875  57.057  46.277  1.00  0.00           H  
ATOM   3225 2HD  LYS A 207      61.391  58.619  45.626  1.00  0.00           H  
ATOM   3226 1HE  LYS A 207      62.063  57.534  43.518  1.00  0.00           H  
ATOM   3227 2HE  LYS A 207      61.595  55.960  44.165  1.00  0.00           H  
ATOM   3228 1HZ  LYS A 207      59.888  56.888  42.782  1.00  0.00           H  
ATOM   3229 2HZ  LYS A 207      59.341  56.764  44.333  1.00  0.00           H  
ATOM   3230 3HZ  LYS A 207      59.778  58.235  43.728  1.00  0.00           H  
ATOM   3231  N   GLU A 208      64.319  57.861  50.481  1.00  0.00           N  
ATOM   3232  CA  GLU A 208      64.453  58.556  51.760  1.00  0.00           C  
ATOM   3233  C   GLU A 208      65.908  58.746  52.178  1.00  0.00           C  
ATOM   3234  O   GLU A 208      66.261  59.763  52.781  1.00  0.00           O  
ATOM   3235  CB  GLU A 208      63.705  57.789  52.853  1.00  0.00           C  
ATOM   3236  CG  GLU A 208      62.189  57.821  52.718  1.00  0.00           C  
ATOM   3237  CD  GLU A 208      61.491  57.008  53.772  1.00  0.00           C  
ATOM   3238  OE1 GLU A 208      62.161  56.335  54.518  1.00  0.00           O  
ATOM   3239  OE2 GLU A 208      60.285  57.059  53.832  1.00  0.00           O  
ATOM   3240  H   GLU A 208      63.838  56.974  50.451  1.00  0.00           H  
ATOM   3241  HA  GLU A 208      63.999  59.543  51.667  1.00  0.00           H  
ATOM   3242 1HB  GLU A 208      64.020  56.746  52.846  1.00  0.00           H  
ATOM   3243 2HB  GLU A 208      63.963  58.202  53.828  1.00  0.00           H  
ATOM   3244 1HG  GLU A 208      61.850  58.854  52.789  1.00  0.00           H  
ATOM   3245 2HG  GLU A 208      61.915  57.444  51.734  1.00  0.00           H  
ATOM   3246  N   LYS A 209      66.760  57.776  51.866  1.00  0.00           N  
ATOM   3247  CA  LYS A 209      68.146  57.880  52.292  1.00  0.00           C  
ATOM   3248  C   LYS A 209      68.952  58.689  51.279  1.00  0.00           C  
ATOM   3249  O   LYS A 209      70.117  59.013  51.507  1.00  0.00           O  
ATOM   3250  CB  LYS A 209      68.743  56.488  52.469  1.00  0.00           C  
ATOM   3251  CG  LYS A 209      68.095  55.693  53.589  1.00  0.00           C  
ATOM   3252  CD  LYS A 209      68.653  54.281  53.649  1.00  0.00           C  
ATOM   3253  CE  LYS A 209      67.925  53.419  54.680  1.00  0.00           C  
ATOM   3254  NZ  LYS A 209      67.823  54.048  56.026  1.00  0.00           N  
ATOM   3255  H   LYS A 209      66.466  56.967  51.339  1.00  0.00           H  
ATOM   3256  HA  LYS A 209      68.176  58.401  53.249  1.00  0.00           H  
ATOM   3257 1HB  LYS A 209      68.638  55.926  51.541  1.00  0.00           H  
ATOM   3258 2HB  LYS A 209      69.809  56.574  52.681  1.00  0.00           H  
ATOM   3259 1HG  LYS A 209      68.276  56.190  54.542  1.00  0.00           H  
ATOM   3260 2HG  LYS A 209      67.019  55.645  53.424  1.00  0.00           H  
ATOM   3261 1HD  LYS A 209      68.557  53.811  52.669  1.00  0.00           H  
ATOM   3262 2HD  LYS A 209      69.710  54.320  53.912  1.00  0.00           H  
ATOM   3263 1HE  LYS A 209      66.915  53.211  54.332  1.00  0.00           H  
ATOM   3264 2HE  LYS A 209      68.448  52.470  54.795  1.00  0.00           H  
ATOM   3265 1HZ  LYS A 209      67.334  53.426  56.653  1.00  0.00           H  
ATOM   3266 2HZ  LYS A 209      68.750  54.227  56.385  1.00  0.00           H  
ATOM   3267 3HZ  LYS A 209      67.316  54.919  55.954  1.00  0.00           H  
ATOM   3268  N   GLY A 210      68.313  59.032  50.167  1.00  0.00           N  
ATOM   3269  CA  GLY A 210      68.985  59.818  49.148  1.00  0.00           C  
ATOM   3270  C   GLY A 210      70.118  59.085  48.446  1.00  0.00           C  
ATOM   3271  O   GLY A 210      71.136  59.693  48.115  1.00  0.00           O  
ATOM   3272  H   GLY A 210      67.355  58.750  50.019  1.00  0.00           H  
ATOM   3273 1HA  GLY A 210      68.263  60.130  48.394  1.00  0.00           H  
ATOM   3274 2HA  GLY A 210      69.393  60.723  49.596  1.00  0.00           H  
ATOM   3275  N   LEU A 211      69.963  57.785  48.216  1.00  0.00           N  
ATOM   3276  CA  LEU A 211      71.036  57.009  47.603  1.00  0.00           C  
ATOM   3277  C   LEU A 211      71.088  57.286  46.103  1.00  0.00           C  
ATOM   3278  O   LEU A 211      70.053  57.501  45.480  1.00  0.00           O  
ATOM   3279  CB  LEU A 211      70.827  55.510  47.854  1.00  0.00           C  
ATOM   3280  CG  LEU A 211      70.820  55.076  49.325  1.00  0.00           C  
ATOM   3281  CD1 LEU A 211      70.498  53.591  49.416  1.00  0.00           C  
ATOM   3282  CD2 LEU A 211      72.173  55.381  49.951  1.00  0.00           C  
ATOM   3283  H   LEU A 211      69.100  57.321  48.464  1.00  0.00           H  
ATOM   3284  HA  LEU A 211      71.979  57.299  48.064  1.00  0.00           H  
ATOM   3285 1HB  LEU A 211      69.875  55.214  47.417  1.00  0.00           H  
ATOM   3286 2HB  LEU A 211      71.621  54.960  47.350  1.00  0.00           H  
ATOM   3287  HG  LEU A 211      70.041  55.619  49.862  1.00  0.00           H  
ATOM   3288 1HD1 LEU A 211      70.492  53.283  50.461  1.00  0.00           H  
ATOM   3289 2HD1 LEU A 211      69.516  53.404  48.979  1.00  0.00           H  
ATOM   3290 3HD1 LEU A 211      71.252  53.021  48.874  1.00  0.00           H  
ATOM   3291 1HD2 LEU A 211      72.167  55.073  50.997  1.00  0.00           H  
ATOM   3292 2HD2 LEU A 211      72.952  54.837  49.417  1.00  0.00           H  
ATOM   3293 3HD2 LEU A 211      72.370  56.452  49.888  1.00  0.00           H  
ATOM   3294  N   THR A 212      72.290  57.268  45.528  1.00  0.00           N  
ATOM   3295  CA  THR A 212      72.470  57.588  44.112  1.00  0.00           C  
ATOM   3296  C   THR A 212      72.523  56.364  43.196  1.00  0.00           C  
ATOM   3297  O   THR A 212      72.370  56.488  41.979  1.00  0.00           O  
ATOM   3298  CB  THR A 212      73.753  58.416  43.912  1.00  0.00           C  
ATOM   3299  OG1 THR A 212      74.889  57.651  44.332  1.00  0.00           O  
ATOM   3300  CG2 THR A 212      73.687  59.704  44.719  1.00  0.00           C  
ATOM   3301  H   THR A 212      73.098  57.028  46.085  1.00  0.00           H  
ATOM   3302  HA  THR A 212      71.621  58.188  43.782  1.00  0.00           H  
ATOM   3303  HB  THR A 212      73.867  58.661  42.856  1.00  0.00           H  
ATOM   3304  HG1 THR A 212      74.944  56.847  43.810  1.00  0.00           H  
ATOM   3305 1HG2 THR A 212      74.602  60.277  44.565  1.00  0.00           H  
ATOM   3306 2HG2 THR A 212      72.830  60.294  44.394  1.00  0.00           H  
ATOM   3307 3HG2 THR A 212      73.583  59.466  45.777  1.00  0.00           H  
ATOM   3308  N   GLY A 213      72.754  55.186  43.776  1.00  0.00           N  
ATOM   3309  CA  GLY A 213      72.788  53.962  42.983  1.00  0.00           C  
ATOM   3310  C   GLY A 213      71.432  53.618  42.389  1.00  0.00           C  
ATOM   3311  O   GLY A 213      70.400  54.088  42.867  1.00  0.00           O  
ATOM   3312  H   GLY A 213      72.907  55.132  44.772  1.00  0.00           H  
ATOM   3313 1HA  GLY A 213      73.514  54.071  42.177  1.00  0.00           H  
ATOM   3314 2HA  GLY A 213      73.124  53.135  43.607  1.00  0.00           H  
ATOM   3315  N   LYS A 214      71.443  52.808  41.332  1.00  0.00           N  
ATOM   3316  CA  LYS A 214      70.224  52.381  40.639  1.00  0.00           C  
ATOM   3317  C   LYS A 214      69.448  51.351  41.447  1.00  0.00           C  
ATOM   3318  O   LYS A 214      70.007  50.659  42.298  1.00  0.00           O  
ATOM   3319  CB  LYS A 214      70.563  51.811  39.261  1.00  0.00           C  
ATOM   3320  CG  LYS A 214      71.421  52.725  38.396  1.00  0.00           C  
ATOM   3321  CD  LYS A 214      70.673  53.997  38.026  1.00  0.00           C  
ATOM   3322  CE  LYS A 214      71.484  54.859  37.069  1.00  0.00           C  
ATOM   3323  NZ  LYS A 214      70.787  56.131  36.738  1.00  0.00           N  
ATOM   3324  H   LYS A 214      72.338  52.478  41.000  1.00  0.00           H  
ATOM   3325  HA  LYS A 214      69.596  53.257  40.471  1.00  0.00           H  
ATOM   3326 1HB  LYS A 214      71.095  50.866  39.379  1.00  0.00           H  
ATOM   3327 2HB  LYS A 214      69.642  51.603  38.716  1.00  0.00           H  
ATOM   3328 1HG  LYS A 214      72.329  52.992  38.937  1.00  0.00           H  
ATOM   3329 2HG  LYS A 214      71.704  52.202  37.483  1.00  0.00           H  
ATOM   3330 1HD  LYS A 214      69.725  53.738  37.553  1.00  0.00           H  
ATOM   3331 2HD  LYS A 214      70.464  54.572  38.928  1.00  0.00           H  
ATOM   3332 1HE  LYS A 214      72.448  55.094  37.520  1.00  0.00           H  
ATOM   3333 2HE  LYS A 214      71.664  54.308  36.147  1.00  0.00           H  
ATOM   3334 1HZ  LYS A 214      71.356  56.672  36.103  1.00  0.00           H  
ATOM   3335 2HZ  LYS A 214      69.899  55.925  36.302  1.00  0.00           H  
ATOM   3336 3HZ  LYS A 214      70.631  56.660  37.584  1.00  0.00           H  
ATOM   3337  N   ILE A 215      68.157  51.241  41.172  1.00  0.00           N  
ATOM   3338  CA  ILE A 215      67.363  50.259  41.880  1.00  0.00           C  
ATOM   3339  C   ILE A 215      66.328  49.607  40.989  1.00  0.00           C  
ATOM   3340  O   ILE A 215      65.722  50.240  40.135  1.00  0.00           O  
ATOM   3341  CB  ILE A 215      66.658  50.902  43.089  1.00  0.00           C  
ATOM   3342  CG1 ILE A 215      65.980  49.829  43.945  1.00  0.00           C  
ATOM   3343  CG2 ILE A 215      65.644  51.936  42.625  1.00  0.00           C  
ATOM   3344  CD1 ILE A 215      65.585  50.307  45.323  1.00  0.00           C  
ATOM   3345  H   ILE A 215      67.712  51.827  40.479  1.00  0.00           H  
ATOM   3346  HA  ILE A 215      68.023  49.463  42.224  1.00  0.00           H  
ATOM   3347  HB  ILE A 215      67.396  51.390  43.724  1.00  0.00           H  
ATOM   3348 1HG1 ILE A 215      65.085  49.471  43.438  1.00  0.00           H  
ATOM   3349 2HG1 ILE A 215      66.651  48.977  44.059  1.00  0.00           H  
ATOM   3350 1HG2 ILE A 215      65.154  52.380  43.492  1.00  0.00           H  
ATOM   3351 2HG2 ILE A 215      66.151  52.715  42.057  1.00  0.00           H  
ATOM   3352 3HG2 ILE A 215      64.896  51.455  41.993  1.00  0.00           H  
ATOM   3353 1HD1 ILE A 215      65.111  49.491  45.870  1.00  0.00           H  
ATOM   3354 2HD1 ILE A 215      66.473  50.637  45.862  1.00  0.00           H  
ATOM   3355 3HD1 ILE A 215      64.885  51.137  45.234  1.00  0.00           H  
ATOM   3356  N   GLY A 216      66.143  48.316  41.191  1.00  0.00           N  
ATOM   3357  CA  GLY A 216      65.126  47.613  40.448  1.00  0.00           C  
ATOM   3358  C   GLY A 216      64.814  46.262  41.060  1.00  0.00           C  
ATOM   3359  O   GLY A 216      65.419  45.836  42.051  1.00  0.00           O  
ATOM   3360  H   GLY A 216      66.703  47.807  41.859  1.00  0.00           H  
ATOM   3361 1HA  GLY A 216      64.218  48.215  40.416  1.00  0.00           H  
ATOM   3362 2HA  GLY A 216      65.456  47.476  39.419  1.00  0.00           H  
ATOM   3363  N   ILE A 217      63.829  45.598  40.493  1.00  0.00           N  
ATOM   3364  CA  ILE A 217      63.449  44.277  40.941  1.00  0.00           C  
ATOM   3365  C   ILE A 217      63.780  43.316  39.806  1.00  0.00           C  
ATOM   3366  O   ILE A 217      63.834  43.721  38.634  1.00  0.00           O  
ATOM   3367  CB  ILE A 217      61.954  44.199  41.305  1.00  0.00           C  
ATOM   3368  CG1 ILE A 217      61.622  42.833  41.911  1.00  0.00           C  
ATOM   3369  CG2 ILE A 217      61.094  44.465  40.079  1.00  0.00           C  
ATOM   3370  CD1 ILE A 217      60.247  42.760  42.533  1.00  0.00           C  
ATOM   3371  H   ILE A 217      63.289  46.044  39.765  1.00  0.00           H  
ATOM   3372  HA  ILE A 217      63.993  44.053  41.858  1.00  0.00           H  
ATOM   3373  HB  ILE A 217      61.726  44.945  42.066  1.00  0.00           H  
ATOM   3374 1HG1 ILE A 217      61.690  42.067  41.139  1.00  0.00           H  
ATOM   3375 2HG1 ILE A 217      62.356  42.588  42.679  1.00  0.00           H  
ATOM   3376 1HG2 ILE A 217      60.042  44.405  40.354  1.00  0.00           H  
ATOM   3377 2HG2 ILE A 217      61.313  45.458  39.690  1.00  0.00           H  
ATOM   3378 3HG2 ILE A 217      61.312  43.720  39.314  1.00  0.00           H  
ATOM   3379 1HD1 ILE A 217      60.084  41.761  42.941  1.00  0.00           H  
ATOM   3380 2HD1 ILE A 217      60.169  43.495  43.334  1.00  0.00           H  
ATOM   3381 3HD1 ILE A 217      59.494  42.966  41.774  1.00  0.00           H  
ATOM   3382  N   THR A 218      64.030  42.057  40.164  1.00  0.00           N  
ATOM   3383  CA  THR A 218      64.222  40.995  39.194  1.00  0.00           C  
ATOM   3384  C   THR A 218      63.051  40.020  39.146  1.00  0.00           C  
ATOM   3385  O   THR A 218      62.633  39.448  40.158  1.00  0.00           O  
ATOM   3386  CB  THR A 218      65.519  40.221  39.491  1.00  0.00           C  
ATOM   3387  OG1 THR A 218      66.641  41.109  39.397  1.00  0.00           O  
ATOM   3388  CG2 THR A 218      65.697  39.078  38.503  1.00  0.00           C  
ATOM   3389  H   THR A 218      64.088  41.841  41.149  1.00  0.00           H  
ATOM   3390  HA  THR A 218      64.294  41.440  38.202  1.00  0.00           H  
ATOM   3391  HB  THR A 218      65.478  39.816  40.503  1.00  0.00           H  
ATOM   3392  HG1 THR A 218      66.554  41.805  40.052  1.00  0.00           H  
ATOM   3393 1HG2 THR A 218      66.618  38.542  38.729  1.00  0.00           H  
ATOM   3394 2HG2 THR A 218      64.851  38.395  38.581  1.00  0.00           H  
ATOM   3395 3HG2 THR A 218      65.748  39.477  37.491  1.00  0.00           H  
ATOM   3396  N   LEU A 219      62.490  39.824  37.941  1.00  0.00           N  
ATOM   3397  CA  LEU A 219      61.416  38.905  37.715  1.00  0.00           C  
ATOM   3398  C   LEU A 219      61.892  37.791  36.809  1.00  0.00           C  
ATOM   3399  O   LEU A 219      62.711  37.997  35.890  1.00  0.00           O  
ATOM   3400  CB  LEU A 219      60.244  39.622  37.056  1.00  0.00           C  
ATOM   3401  CG  LEU A 219      59.692  40.812  37.836  1.00  0.00           C  
ATOM   3402  CD1 LEU A 219      58.599  41.457  37.013  1.00  0.00           C  
ATOM   3403  CD2 LEU A 219      59.152  40.364  39.195  1.00  0.00           C  
ATOM   3404  H   LEU A 219      62.848  40.363  37.166  1.00  0.00           H  
ATOM   3405  HA  LEU A 219      61.090  38.509  38.676  1.00  0.00           H  
ATOM   3406 1HB  LEU A 219      60.563  39.979  36.077  1.00  0.00           H  
ATOM   3407 2HB  LEU A 219      59.435  38.907  36.912  1.00  0.00           H  
ATOM   3408  HG  LEU A 219      60.485  41.543  37.996  1.00  0.00           H  
ATOM   3409 1HD1 LEU A 219      58.191  42.311  37.555  1.00  0.00           H  
ATOM   3410 2HD1 LEU A 219      59.012  41.795  36.062  1.00  0.00           H  
ATOM   3411 3HD1 LEU A 219      57.807  40.733  36.828  1.00  0.00           H  
ATOM   3412 1HD2 LEU A 219      58.764  41.230  39.735  1.00  0.00           H  
ATOM   3413 2HD2 LEU A 219      58.352  39.639  39.048  1.00  0.00           H  
ATOM   3414 3HD2 LEU A 219      59.956  39.906  39.772  1.00  0.00           H  
ATOM   3415  N   ASN A 220      61.450  36.566  37.065  1.00  0.00           N  
ATOM   3416  CA  ASN A 220      61.774  35.422  36.244  1.00  0.00           C  
ATOM   3417  C   ASN A 220      60.578  35.382  35.311  1.00  0.00           C  
ATOM   3418  O   ASN A 220      59.454  35.178  35.762  1.00  0.00           O  
ATOM   3419  CB  ASN A 220      61.955  34.142  37.040  1.00  0.00           C  
ATOM   3420  CG  ASN A 220      62.344  32.976  36.176  1.00  0.00           C  
ATOM   3421  OD1 ASN A 220      62.090  32.971  34.966  1.00  0.00           O  
ATOM   3422  ND2 ASN A 220      62.956  31.985  36.774  1.00  0.00           N  
ATOM   3423  H   ASN A 220      60.900  36.431  37.901  1.00  0.00           H  
ATOM   3424  HA  ASN A 220      62.755  35.584  35.796  1.00  0.00           H  
ATOM   3425 1HB  ASN A 220      62.724  34.291  37.798  1.00  0.00           H  
ATOM   3426 2HB  ASN A 220      61.026  33.902  37.558  1.00  0.00           H  
ATOM   3427 1HD2 ASN A 220      63.238  31.182  36.248  1.00  0.00           H  
ATOM   3428 2HD2 ASN A 220      63.141  32.031  37.755  1.00  0.00           H  
ATOM   3429  N   MET A 221      60.879  35.503  34.039  1.00  0.00           N  
ATOM   3430  CA  MET A 221      59.787  35.482  33.080  1.00  0.00           C  
ATOM   3431  C   MET A 221      60.072  34.490  31.970  1.00  0.00           C  
ATOM   3432  O   MET A 221      61.231  34.204  31.667  1.00  0.00           O  
ATOM   3433  CB  MET A 221      59.555  36.878  32.505  1.00  0.00           C  
ATOM   3434  CG  MET A 221      59.136  37.921  33.532  1.00  0.00           C  
ATOM   3435  SD  MET A 221      58.854  39.544  32.799  1.00  0.00           S  
ATOM   3436  CE  MET A 221      57.333  39.251  31.902  1.00  0.00           C  
ATOM   3437  H   MET A 221      61.828  35.580  33.703  1.00  0.00           H  
ATOM   3438  HA  MET A 221      58.884  35.149  33.591  1.00  0.00           H  
ATOM   3439 1HB  MET A 221      60.468  37.230  32.026  1.00  0.00           H  
ATOM   3440 2HB  MET A 221      58.780  36.832  31.739  1.00  0.00           H  
ATOM   3441 1HG  MET A 221      58.218  37.599  34.022  1.00  0.00           H  
ATOM   3442 2HG  MET A 221      59.912  38.016  34.291  1.00  0.00           H  
ATOM   3443 1HE  MET A 221      57.028  40.166  31.394  1.00  0.00           H  
ATOM   3444 2HE  MET A 221      57.490  38.461  31.166  1.00  0.00           H  
ATOM   3445 3HE  MET A 221      56.552  38.947  32.600  1.00  0.00           H  
ATOM   3446  N   GLU A 222      59.030  33.934  31.380  1.00  0.00           N  
ATOM   3447  CA  GLU A 222      59.104  32.936  30.336  1.00  0.00           C  
ATOM   3448  C   GLU A 222      58.185  33.233  29.179  1.00  0.00           C  
ATOM   3449  O   GLU A 222      57.104  33.807  29.344  1.00  0.00           O  
ATOM   3450  CB  GLU A 222      58.773  31.555  30.907  1.00  0.00           C  
ATOM   3451  CG  GLU A 222      57.298  31.341  31.219  1.00  0.00           C  
ATOM   3452  CD  GLU A 222      56.981  29.921  31.597  1.00  0.00           C  
ATOM   3453  OE1 GLU A 222      57.848  29.255  32.109  1.00  0.00           O  
ATOM   3454  OE2 GLU A 222      55.869  29.503  31.373  1.00  0.00           O  
ATOM   3455  H   GLU A 222      58.124  34.249  31.697  1.00  0.00           H  
ATOM   3456  HA  GLU A 222      60.117  32.934  29.932  1.00  0.00           H  
ATOM   3457 1HB  GLU A 222      59.080  30.785  30.199  1.00  0.00           H  
ATOM   3458 2HB  GLU A 222      59.335  31.398  31.827  1.00  0.00           H  
ATOM   3459 1HG  GLU A 222      57.012  31.997  32.041  1.00  0.00           H  
ATOM   3460 2HG  GLU A 222      56.709  31.620  30.346  1.00  0.00           H  
ATOM   3461  N   HIS A 223      58.631  32.853  27.990  1.00  0.00           N  
ATOM   3462  CA  HIS A 223      57.801  33.007  26.822  1.00  0.00           C  
ATOM   3463  C   HIS A 223      56.904  31.778  26.758  1.00  0.00           C  
ATOM   3464  O   HIS A 223      57.370  30.655  26.956  1.00  0.00           O  
ATOM   3465  CB  HIS A 223      58.638  33.145  25.546  1.00  0.00           C  
ATOM   3466  CG  HIS A 223      57.876  33.704  24.385  1.00  0.00           C  
ATOM   3467  ND1 HIS A 223      57.320  32.906  23.407  1.00  0.00           N  
ATOM   3468  CD2 HIS A 223      57.578  34.980  24.044  1.00  0.00           C  
ATOM   3469  CE1 HIS A 223      56.712  33.668  22.514  1.00  0.00           C  
ATOM   3470  NE2 HIS A 223      56.854  34.930  22.878  1.00  0.00           N  
ATOM   3471  H   HIS A 223      59.553  32.453  27.889  1.00  0.00           H  
ATOM   3472  HA  HIS A 223      57.212  33.920  26.911  1.00  0.00           H  
ATOM   3473 1HB  HIS A 223      59.491  33.796  25.739  1.00  0.00           H  
ATOM   3474 2HB  HIS A 223      59.028  32.169  25.260  1.00  0.00           H  
ATOM   3475  HD1 HIS A 223      57.296  31.906  23.402  1.00  0.00           H  
ATOM   3476  HD2 HIS A 223      57.803  35.941  24.506  1.00  0.00           H  
ATOM   3477  HE1 HIS A 223      56.206  33.224  21.657  1.00  0.00           H  
ATOM   3478  N   VAL A 224      55.618  31.982  26.494  1.00  0.00           N  
ATOM   3479  CA  VAL A 224      54.672  30.867  26.470  1.00  0.00           C  
ATOM   3480  C   VAL A 224      54.043  30.590  25.099  1.00  0.00           C  
ATOM   3481  O   VAL A 224      53.501  31.486  24.460  1.00  0.00           O  
ATOM   3482  CB  VAL A 224      53.543  31.138  27.482  1.00  0.00           C  
ATOM   3483  CG1 VAL A 224      52.515  30.017  27.446  1.00  0.00           C  
ATOM   3484  CG2 VAL A 224      54.126  31.291  28.879  1.00  0.00           C  
ATOM   3485  H   VAL A 224      55.282  32.916  26.306  1.00  0.00           H  
ATOM   3486  HA  VAL A 224      55.204  29.956  26.746  1.00  0.00           H  
ATOM   3487  HB  VAL A 224      53.027  32.056  27.200  1.00  0.00           H  
ATOM   3488 1HG1 VAL A 224      51.724  30.225  28.167  1.00  0.00           H  
ATOM   3489 2HG1 VAL A 224      52.085  29.949  26.447  1.00  0.00           H  
ATOM   3490 3HG1 VAL A 224      52.997  29.073  27.700  1.00  0.00           H  
ATOM   3491 1HG2 VAL A 224      53.322  31.483  29.589  1.00  0.00           H  
ATOM   3492 2HG2 VAL A 224      54.646  30.375  29.158  1.00  0.00           H  
ATOM   3493 3HG2 VAL A 224      54.827  32.125  28.891  1.00  0.00           H  
ATOM   3494  N   ASP A 225      54.128  29.344  24.647  1.00  0.00           N  
ATOM   3495  CA  ASP A 225      53.497  28.956  23.389  1.00  0.00           C  
ATOM   3496  C   ASP A 225      52.376  27.966  23.718  1.00  0.00           C  
ATOM   3497  O   ASP A 225      52.458  27.202  24.694  1.00  0.00           O  
ATOM   3498  CB  ASP A 225      54.508  28.328  22.427  1.00  0.00           C  
ATOM   3499  CG  ASP A 225      55.548  29.322  21.927  1.00  0.00           C  
ATOM   3500  OD1 ASP A 225      55.184  30.436  21.636  1.00  0.00           O  
ATOM   3501  OD2 ASP A 225      56.696  28.957  21.842  1.00  0.00           O  
ATOM   3502  H   ASP A 225      54.635  28.650  25.178  1.00  0.00           H  
ATOM   3503  HA  ASP A 225      53.113  29.854  22.904  1.00  0.00           H  
ATOM   3504 1HB  ASP A 225      55.022  27.506  22.926  1.00  0.00           H  
ATOM   3505 2HB  ASP A 225      53.982  27.911  21.568  1.00  0.00           H  
ATOM   3506  N   ALA A 226      51.327  27.995  22.901  1.00  0.00           N  
ATOM   3507  CA  ALA A 226      50.212  27.068  23.016  1.00  0.00           C  
ATOM   3508  C   ALA A 226      50.690  25.803  22.330  1.00  0.00           C  
ATOM   3509  O   ALA A 226      51.439  25.885  21.353  1.00  0.00           O  
ATOM   3510  CB  ALA A 226      48.984  27.629  22.299  1.00  0.00           C  
ATOM   3511  H   ALA A 226      51.313  28.695  22.172  1.00  0.00           H  
ATOM   3512  HA  ALA A 226      49.980  26.945  24.074  1.00  0.00           H  
ATOM   3513 1HB  ALA A 226      48.156  26.927  22.392  1.00  0.00           H  
ATOM   3514 2HB  ALA A 226      48.704  28.582  22.750  1.00  0.00           H  
ATOM   3515 3HB  ALA A 226      49.215  27.781  21.246  1.00  0.00           H  
ATOM   3516  N   ALA A 227      50.281  24.642  22.840  1.00  0.00           N  
ATOM   3517  CA  ALA A 227      50.705  23.366  22.258  1.00  0.00           C  
ATOM   3518  C   ALA A 227      50.094  23.139  20.868  1.00  0.00           C  
ATOM   3519  O   ALA A 227      50.730  22.545  19.998  1.00  0.00           O  
ATOM   3520  CB  ALA A 227      50.336  22.202  23.191  1.00  0.00           C  
ATOM   3521  H   ALA A 227      49.667  24.637  23.643  1.00  0.00           H  
ATOM   3522  HA  ALA A 227      51.788  23.392  22.137  1.00  0.00           H  
ATOM   3523 1HB  ALA A 227      50.659  21.261  22.744  1.00  0.00           H  
ATOM   3524 2HB  ALA A 227      50.832  22.335  24.153  1.00  0.00           H  
ATOM   3525 3HB  ALA A 227      49.257  22.182  23.339  1.00  0.00           H  
ATOM   3526  N   SER A 228      48.865  23.611  20.670  1.00  0.00           N  
ATOM   3527  CA  SER A 228      48.166  23.419  19.402  1.00  0.00           C  
ATOM   3528  C   SER A 228      47.275  24.620  19.184  1.00  0.00           C  
ATOM   3529  O   SER A 228      47.294  25.564  19.975  1.00  0.00           O  
ATOM   3530  CB  SER A 228      47.264  22.191  19.444  1.00  0.00           C  
ATOM   3531  OG  SER A 228      46.143  22.474  20.260  1.00  0.00           O  
ATOM   3532  H   SER A 228      48.405  24.116  21.415  1.00  0.00           H  
ATOM   3533  HA  SER A 228      48.908  23.270  18.617  1.00  0.00           H  
ATOM   3534 1HB  SER A 228      46.951  21.936  18.433  1.00  0.00           H  
ATOM   3535 2HB  SER A 228      47.824  21.343  19.838  1.00  0.00           H  
ATOM   3536  HG  SER A 228      46.485  22.578  21.152  1.00  0.00           H  
ATOM   3537  N   GLU A 229      46.474  24.572  18.123  1.00  0.00           N  
ATOM   3538  CA  GLU A 229      45.575  25.679  17.822  1.00  0.00           C  
ATOM   3539  C   GLU A 229      44.265  25.523  18.581  1.00  0.00           C  
ATOM   3540  O   GLU A 229      43.407  26.399  18.510  1.00  0.00           O  
ATOM   3541  CB  GLU A 229      45.303  25.758  16.318  1.00  0.00           C  
ATOM   3542  CG  GLU A 229      46.524  26.099  15.475  1.00  0.00           C  
ATOM   3543  CD  GLU A 229      46.225  26.142  14.003  1.00  0.00           C  
ATOM   3544  OE1 GLU A 229      45.127  25.807  13.629  1.00  0.00           O  
ATOM   3545  OE2 GLU A 229      47.096  26.511  13.251  1.00  0.00           O  
ATOM   3546  H   GLU A 229      46.483  23.766  17.514  1.00  0.00           H  
ATOM   3547  HA  GLU A 229      46.053  26.608  18.134  1.00  0.00           H  
ATOM   3548 1HB  GLU A 229      44.911  24.803  15.968  1.00  0.00           H  
ATOM   3549 2HB  GLU A 229      44.542  26.515  16.126  1.00  0.00           H  
ATOM   3550 1HG  GLU A 229      46.906  27.071  15.785  1.00  0.00           H  
ATOM   3551 2HG  GLU A 229      47.299  25.358  15.662  1.00  0.00           H  
ATOM   3552  N   ARG A 230      44.098  24.418  19.309  1.00  0.00           N  
ATOM   3553  CA  ARG A 230      42.822  24.195  19.988  1.00  0.00           C  
ATOM   3554  C   ARG A 230      42.526  25.339  20.954  1.00  0.00           C  
ATOM   3555  O   ARG A 230      43.396  25.789  21.693  1.00  0.00           O  
ATOM   3556  CB  ARG A 230      42.837  22.878  20.749  1.00  0.00           C  
ATOM   3557  CG  ARG A 230      41.524  22.515  21.426  1.00  0.00           C  
ATOM   3558  CD  ARG A 230      41.608  21.206  22.122  1.00  0.00           C  
ATOM   3559  NE  ARG A 230      40.378  20.887  22.828  1.00  0.00           N  
ATOM   3560  CZ  ARG A 230      39.330  20.239  22.285  1.00  0.00           C  
ATOM   3561  NH1 ARG A 230      39.377  19.848  21.031  1.00  0.00           N  
ATOM   3562  NH2 ARG A 230      38.253  19.996  23.012  1.00  0.00           N  
ATOM   3563  H   ARG A 230      44.832  23.730  19.402  1.00  0.00           H  
ATOM   3564  HA  ARG A 230      42.032  24.157  19.237  1.00  0.00           H  
ATOM   3565 1HB  ARG A 230      43.091  22.067  20.068  1.00  0.00           H  
ATOM   3566 2HB  ARG A 230      43.607  22.911  21.520  1.00  0.00           H  
ATOM   3567 1HG  ARG A 230      41.272  23.279  22.162  1.00  0.00           H  
ATOM   3568 2HG  ARG A 230      40.733  22.456  20.678  1.00  0.00           H  
ATOM   3569 1HD  ARG A 230      41.797  20.418  21.393  1.00  0.00           H  
ATOM   3570 2HD  ARG A 230      42.421  21.231  22.847  1.00  0.00           H  
ATOM   3571  HE  ARG A 230      40.304  21.172  23.796  1.00  0.00           H  
ATOM   3572 1HH1 ARG A 230      40.200  20.033  20.474  1.00  0.00           H  
ATOM   3573 2HH1 ARG A 230      38.591  19.362  20.623  1.00  0.00           H  
ATOM   3574 1HH2 ARG A 230      38.217  20.297  23.977  1.00  0.00           H  
ATOM   3575 2HH2 ARG A 230      37.468  19.510  22.605  1.00  0.00           H  
ATOM   3576  N   PRO A 231      41.280  25.823  20.957  1.00  0.00           N  
ATOM   3577  CA  PRO A 231      40.857  26.927  21.822  1.00  0.00           C  
ATOM   3578  C   PRO A 231      41.282  26.771  23.278  1.00  0.00           C  
ATOM   3579  O   PRO A 231      41.752  27.729  23.901  1.00  0.00           O  
ATOM   3580  CB  PRO A 231      39.332  26.883  21.687  1.00  0.00           C  
ATOM   3581  CG  PRO A 231      39.102  26.370  20.306  1.00  0.00           C  
ATOM   3582  CD  PRO A 231      40.147  25.302  20.124  1.00  0.00           C  
ATOM   3583  HA  PRO A 231      41.286  27.868  21.445  1.00  0.00           H  
ATOM   3584 1HB  PRO A 231      38.904  26.230  22.462  1.00  0.00           H  
ATOM   3585 2HB  PRO A 231      38.911  27.887  21.845  1.00  0.00           H  
ATOM   3586 1HG  PRO A 231      38.077  25.980  20.212  1.00  0.00           H  
ATOM   3587 2HG  PRO A 231      39.199  27.187  19.576  1.00  0.00           H  
ATOM   3588 1HD  PRO A 231      39.769  24.347  20.518  1.00  0.00           H  
ATOM   3589 2HD  PRO A 231      40.397  25.211  19.057  1.00  0.00           H  
ATOM   3590  N   GLU A 232      41.127  25.562  23.812  1.00  0.00           N  
ATOM   3591  CA  GLU A 232      41.460  25.312  25.210  1.00  0.00           C  
ATOM   3592  C   GLU A 232      42.959  25.393  25.489  1.00  0.00           C  
ATOM   3593  O   GLU A 232      43.370  25.711  26.613  1.00  0.00           O  
ATOM   3594  CB  GLU A 232      40.937  23.937  25.631  1.00  0.00           C  
ATOM   3595  CG  GLU A 232      39.419  23.835  25.698  1.00  0.00           C  
ATOM   3596  CD  GLU A 232      38.941  22.463  26.085  1.00  0.00           C  
ATOM   3597  OE1 GLU A 232      39.575  21.506  25.710  1.00  0.00           O  
ATOM   3598  OE2 GLU A 232      37.941  22.373  26.757  1.00  0.00           O  
ATOM   3599  H   GLU A 232      40.773  24.803  23.247  1.00  0.00           H  
ATOM   3600  HA  GLU A 232      41.024  26.107  25.817  1.00  0.00           H  
ATOM   3601 1HB  GLU A 232      41.292  23.182  24.930  1.00  0.00           H  
ATOM   3602 2HB  GLU A 232      41.332  23.683  26.614  1.00  0.00           H  
ATOM   3603 1HG  GLU A 232      39.049  24.556  26.426  1.00  0.00           H  
ATOM   3604 2HG  GLU A 232      39.005  24.098  24.725  1.00  0.00           H  
ATOM   3605  N   ASP A 233      43.768  25.081  24.477  1.00  0.00           N  
ATOM   3606  CA  ASP A 233      45.226  25.134  24.638  1.00  0.00           C  
ATOM   3607  C   ASP A 233      45.700  26.575  24.579  1.00  0.00           C  
ATOM   3608  O   ASP A 233      46.639  26.964  25.277  1.00  0.00           O  
ATOM   3609  CB  ASP A 233      45.930  24.311  23.556  1.00  0.00           C  
ATOM   3610  CG  ASP A 233      45.707  22.812  23.713  1.00  0.00           C  
ATOM   3611  OD1 ASP A 233      45.316  22.398  24.779  1.00  0.00           O  
ATOM   3612  OD2 ASP A 233      45.930  22.097  22.766  1.00  0.00           O  
ATOM   3613  H   ASP A 233      43.382  24.814  23.584  1.00  0.00           H  
ATOM   3614  HA  ASP A 233      45.481  24.713  25.611  1.00  0.00           H  
ATOM   3615 1HB  ASP A 233      45.569  24.616  22.574  1.00  0.00           H  
ATOM   3616 2HB  ASP A 233      47.001  24.509  23.588  1.00  0.00           H  
ATOM   3617  N   VAL A 234      45.041  27.368  23.746  1.00  0.00           N  
ATOM   3618  CA  VAL A 234      45.360  28.777  23.683  1.00  0.00           C  
ATOM   3619  C   VAL A 234      45.003  29.406  25.035  1.00  0.00           C  
ATOM   3620  O   VAL A 234      45.804  30.145  25.609  1.00  0.00           O  
ATOM   3621  CB  VAL A 234      44.582  29.467  22.547  1.00  0.00           C  
ATOM   3622  CG1 VAL A 234      44.777  30.975  22.606  1.00  0.00           C  
ATOM   3623  CG2 VAL A 234      45.033  28.917  21.202  1.00  0.00           C  
ATOM   3624  H   VAL A 234      44.313  27.002  23.149  1.00  0.00           H  
ATOM   3625  HA  VAL A 234      46.433  28.882  23.517  1.00  0.00           H  
ATOM   3626  HB  VAL A 234      43.517  29.275  22.680  1.00  0.00           H  
ATOM   3627 1HG1 VAL A 234      44.219  31.446  21.796  1.00  0.00           H  
ATOM   3628 2HG1 VAL A 234      44.414  31.351  23.563  1.00  0.00           H  
ATOM   3629 3HG1 VAL A 234      45.836  31.209  22.501  1.00  0.00           H  
ATOM   3630 1HG2 VAL A 234      44.479  29.408  20.403  1.00  0.00           H  
ATOM   3631 2HG2 VAL A 234      46.099  29.104  21.072  1.00  0.00           H  
ATOM   3632 3HG2 VAL A 234      44.846  27.843  21.167  1.00  0.00           H  
ATOM   3633  N   ALA A 235      43.817  29.089  25.549  1.00  0.00           N  
ATOM   3634  CA  ALA A 235      43.349  29.636  26.822  1.00  0.00           C  
ATOM   3635  C   ALA A 235      44.302  29.198  27.933  1.00  0.00           C  
ATOM   3636  O   ALA A 235      44.609  29.955  28.850  1.00  0.00           O  
ATOM   3637  CB  ALA A 235      41.935  29.134  27.121  1.00  0.00           C  
ATOM   3638  H   ALA A 235      43.223  28.450  25.040  1.00  0.00           H  
ATOM   3639  HA  ALA A 235      43.330  30.722  26.738  1.00  0.00           H  
ATOM   3640 1HB  ALA A 235      41.596  29.547  28.072  1.00  0.00           H  
ATOM   3641 2HB  ALA A 235      41.261  29.452  26.327  1.00  0.00           H  
ATOM   3642 3HB  ALA A 235      41.940  28.047  27.179  1.00  0.00           H  
ATOM   3643  N   ALA A 236      44.752  27.949  27.859  1.00  0.00           N  
ATOM   3644  CA  ALA A 236      45.686  27.416  28.834  1.00  0.00           C  
ATOM   3645  C   ALA A 236      46.980  28.221  28.806  1.00  0.00           C  
ATOM   3646  O   ALA A 236      47.538  28.564  29.854  1.00  0.00           O  
ATOM   3647  CB  ALA A 236      45.973  25.943  28.541  1.00  0.00           C  
ATOM   3648  H   ALA A 236      44.419  27.348  27.118  1.00  0.00           H  
ATOM   3649  HA  ALA A 236      45.228  27.499  29.820  1.00  0.00           H  
ATOM   3650 1HB  ALA A 236      46.674  25.554  29.279  1.00  0.00           H  
ATOM   3651 2HB  ALA A 236      45.043  25.374  28.589  1.00  0.00           H  
ATOM   3652 3HB  ALA A 236      46.404  25.847  27.546  1.00  0.00           H  
ATOM   3653  N   ALA A 237      47.465  28.517  27.603  1.00  0.00           N  
ATOM   3654  CA  ALA A 237      48.699  29.281  27.464  1.00  0.00           C  
ATOM   3655  C   ALA A 237      48.552  30.673  28.080  1.00  0.00           C  
ATOM   3656  O   ALA A 237      49.495  31.184  28.698  1.00  0.00           O  
ATOM   3657  CB  ALA A 237      49.102  29.379  25.998  1.00  0.00           C  
ATOM   3658  H   ALA A 237      46.979  28.212  26.772  1.00  0.00           H  
ATOM   3659  HA  ALA A 237      49.484  28.758  28.011  1.00  0.00           H  
ATOM   3660 1HB  ALA A 237      50.025  29.953  25.913  1.00  0.00           H  
ATOM   3661 2HB  ALA A 237      49.258  28.378  25.596  1.00  0.00           H  
ATOM   3662 3HB  ALA A 237      48.313  29.877  25.437  1.00  0.00           H  
ATOM   3663  N   ILE A 238      47.375  31.279  27.922  1.00  0.00           N  
ATOM   3664  CA  ILE A 238      47.112  32.625  28.449  1.00  0.00           C  
ATOM   3665  C   ILE A 238      47.231  32.633  29.961  1.00  0.00           C  
ATOM   3666  O   ILE A 238      47.799  33.556  30.548  1.00  0.00           O  
ATOM   3667  CB  ILE A 238      45.713  33.124  28.042  1.00  0.00           C  
ATOM   3668  CG1 ILE A 238      45.650  33.363  26.532  1.00  0.00           C  
ATOM   3669  CG2 ILE A 238      45.360  34.394  28.801  1.00  0.00           C  
ATOM   3670  CD1 ILE A 238      44.250  33.586  26.007  1.00  0.00           C  
ATOM   3671  H   ILE A 238      46.642  30.794  27.425  1.00  0.00           H  
ATOM   3672  HA  ILE A 238      47.811  33.320  27.985  1.00  0.00           H  
ATOM   3673  HB  ILE A 238      44.973  32.358  28.271  1.00  0.00           H  
ATOM   3674 1HG1 ILE A 238      46.253  34.234  26.276  1.00  0.00           H  
ATOM   3675 2HG1 ILE A 238      46.077  32.507  26.009  1.00  0.00           H  
ATOM   3676 1HG2 ILE A 238      44.369  34.733  28.501  1.00  0.00           H  
ATOM   3677 2HG2 ILE A 238      45.366  34.191  29.871  1.00  0.00           H  
ATOM   3678 3HG2 ILE A 238      46.093  35.169  28.575  1.00  0.00           H  
ATOM   3679 1HD1 ILE A 238      44.287  33.748  24.929  1.00  0.00           H  
ATOM   3680 2HD1 ILE A 238      43.637  32.710  26.221  1.00  0.00           H  
ATOM   3681 3HD1 ILE A 238      43.816  34.460  26.490  1.00  0.00           H  
ATOM   3682  N   ARG A 239      46.669  31.600  30.581  1.00  0.00           N  
ATOM   3683  CA  ARG A 239      46.686  31.469  32.027  1.00  0.00           C  
ATOM   3684  C   ARG A 239      48.088  31.255  32.545  1.00  0.00           C  
ATOM   3685  O   ARG A 239      48.475  31.838  33.555  1.00  0.00           O  
ATOM   3686  CB  ARG A 239      45.806  30.311  32.472  1.00  0.00           C  
ATOM   3687  CG  ARG A 239      44.312  30.539  32.301  1.00  0.00           C  
ATOM   3688  CD  ARG A 239      43.515  29.598  33.128  1.00  0.00           C  
ATOM   3689  NE  ARG A 239      43.736  28.214  32.740  1.00  0.00           N  
ATOM   3690  CZ  ARG A 239      43.091  27.588  31.737  1.00  0.00           C  
ATOM   3691  NH1 ARG A 239      42.190  28.234  31.031  1.00  0.00           N  
ATOM   3692  NH2 ARG A 239      43.366  26.325  31.462  1.00  0.00           N  
ATOM   3693  H   ARG A 239      46.217  30.886  30.028  1.00  0.00           H  
ATOM   3694  HA  ARG A 239      46.305  32.394  32.462  1.00  0.00           H  
ATOM   3695 1HB  ARG A 239      46.069  29.417  31.907  1.00  0.00           H  
ATOM   3696 2HB  ARG A 239      45.989  30.098  33.525  1.00  0.00           H  
ATOM   3697 1HG  ARG A 239      44.064  31.557  32.604  1.00  0.00           H  
ATOM   3698 2HG  ARG A 239      44.038  30.395  31.256  1.00  0.00           H  
ATOM   3699 1HD  ARG A 239      43.795  29.707  34.175  1.00  0.00           H  
ATOM   3700 2HD  ARG A 239      42.455  29.819  33.011  1.00  0.00           H  
ATOM   3701  HE  ARG A 239      44.423  27.684  33.262  1.00  0.00           H  
ATOM   3702 1HH1 ARG A 239      41.981  29.200  31.240  1.00  0.00           H  
ATOM   3703 2HH1 ARG A 239      41.708  27.765  30.278  1.00  0.00           H  
ATOM   3704 1HH2 ARG A 239      44.058  25.827  32.005  1.00  0.00           H  
ATOM   3705 2HH2 ARG A 239      42.882  25.856  30.711  1.00  0.00           H  
ATOM   3706  N   ARG A 240      48.861  30.379  31.891  1.00  0.00           N  
ATOM   3707  CA  ARG A 240      50.247  30.158  32.267  1.00  0.00           C  
ATOM   3708  C   ARG A 240      50.975  31.502  32.192  1.00  0.00           C  
ATOM   3709  O   ARG A 240      51.721  31.850  33.106  1.00  0.00           O  
ATOM   3710  CB  ARG A 240      50.914  29.144  31.350  1.00  0.00           C  
ATOM   3711  CG  ARG A 240      52.423  29.035  31.508  1.00  0.00           C  
ATOM   3712  CD  ARG A 240      52.794  28.237  32.704  1.00  0.00           C  
ATOM   3713  NE  ARG A 240      54.235  28.111  32.847  1.00  0.00           N  
ATOM   3714  CZ  ARG A 240      54.852  27.155  33.569  1.00  0.00           C  
ATOM   3715  NH1 ARG A 240      54.142  26.252  34.207  1.00  0.00           N  
ATOM   3716  NH2 ARG A 240      56.172  27.126  33.636  1.00  0.00           N  
ATOM   3717  H   ARG A 240      48.476  29.867  31.111  1.00  0.00           H  
ATOM   3718  HA  ARG A 240      50.271  29.746  33.277  1.00  0.00           H  
ATOM   3719 1HB  ARG A 240      50.492  28.156  31.533  1.00  0.00           H  
ATOM   3720 2HB  ARG A 240      50.709  29.402  30.311  1.00  0.00           H  
ATOM   3721 1HG  ARG A 240      52.846  28.551  30.628  1.00  0.00           H  
ATOM   3722 2HG  ARG A 240      52.850  30.032  31.615  1.00  0.00           H  
ATOM   3723 1HD  ARG A 240      52.404  28.721  33.599  1.00  0.00           H  
ATOM   3724 2HD  ARG A 240      52.371  27.236  32.620  1.00  0.00           H  
ATOM   3725  HE  ARG A 240      54.816  28.789  32.370  1.00  0.00           H  
ATOM   3726 1HH1 ARG A 240      53.133  26.274  34.155  1.00  0.00           H  
ATOM   3727 2HH1 ARG A 240      54.604  25.536  34.748  1.00  0.00           H  
ATOM   3728 1HH2 ARG A 240      56.719  27.821  33.145  1.00  0.00           H  
ATOM   3729 2HH2 ARG A 240      56.634  26.410  34.177  1.00  0.00           H  
ATOM   3730  N   ASP A 241      50.732  32.261  31.113  1.00  0.00           N  
ATOM   3731  CA  ASP A 241      51.356  33.582  30.931  1.00  0.00           C  
ATOM   3732  C   ASP A 241      51.064  34.517  32.093  1.00  0.00           C  
ATOM   3733  O   ASP A 241      51.972  35.158  32.615  1.00  0.00           O  
ATOM   3734  CB  ASP A 241      50.874  34.229  29.630  1.00  0.00           C  
ATOM   3735  CG  ASP A 241      51.579  35.544  29.326  1.00  0.00           C  
ATOM   3736  OD1 ASP A 241      52.786  35.550  29.274  1.00  0.00           O  
ATOM   3737  OD2 ASP A 241      50.903  36.530  29.149  1.00  0.00           O  
ATOM   3738  H   ASP A 241      50.100  31.914  30.405  1.00  0.00           H  
ATOM   3739  HA  ASP A 241      52.437  33.449  30.875  1.00  0.00           H  
ATOM   3740 1HB  ASP A 241      51.040  33.544  28.799  1.00  0.00           H  
ATOM   3741 2HB  ASP A 241      49.801  34.414  29.692  1.00  0.00           H  
ATOM   3742  N   GLY A 242      49.801  34.604  32.496  1.00  0.00           N  
ATOM   3743  CA  GLY A 242      49.450  35.467  33.618  1.00  0.00           C  
ATOM   3744  C   GLY A 242      50.022  35.007  34.948  1.00  0.00           C  
ATOM   3745  O   GLY A 242      50.434  35.814  35.787  1.00  0.00           O  
ATOM   3746  H   GLY A 242      49.073  34.078  32.034  1.00  0.00           H  
ATOM   3747 1HA  GLY A 242      49.806  36.479  33.423  1.00  0.00           H  
ATOM   3748 2HA  GLY A 242      48.366  35.519  33.711  1.00  0.00           H  
ATOM   3749  N   PHE A 243      50.056  33.685  35.101  1.00  0.00           N  
ATOM   3750  CA  PHE A 243      50.509  32.989  36.300  1.00  0.00           C  
ATOM   3751  C   PHE A 243      51.946  33.336  36.694  1.00  0.00           C  
ATOM   3752  O   PHE A 243      52.233  33.570  37.876  1.00  0.00           O  
ATOM   3753  CB  PHE A 243      50.393  31.477  36.096  1.00  0.00           C  
ATOM   3754  CG  PHE A 243      50.685  30.674  37.333  1.00  0.00           C  
ATOM   3755  CD1 PHE A 243      49.813  30.693  38.411  1.00  0.00           C  
ATOM   3756  CD2 PHE A 243      51.832  29.901  37.420  1.00  0.00           C  
ATOM   3757  CE1 PHE A 243      50.079  29.956  39.549  1.00  0.00           C  
ATOM   3758  CE2 PHE A 243      52.102  29.161  38.555  1.00  0.00           C  
ATOM   3759  CZ  PHE A 243      51.224  29.190  39.621  1.00  0.00           C  
ATOM   3760  H   PHE A 243      49.738  33.144  34.309  1.00  0.00           H  
ATOM   3761  HA  PHE A 243      49.874  33.289  37.135  1.00  0.00           H  
ATOM   3762 1HB  PHE A 243      49.386  31.232  35.761  1.00  0.00           H  
ATOM   3763 2HB  PHE A 243      51.084  31.161  35.315  1.00  0.00           H  
ATOM   3764  HD1 PHE A 243      48.907  31.297  38.352  1.00  0.00           H  
ATOM   3765  HD2 PHE A 243      52.525  29.879  36.579  1.00  0.00           H  
ATOM   3766  HE1 PHE A 243      49.385  29.979  40.388  1.00  0.00           H  
ATOM   3767  HE2 PHE A 243      53.006  28.557  38.612  1.00  0.00           H  
ATOM   3768  HZ  PHE A 243      51.436  28.608  40.518  1.00  0.00           H  
ATOM   3769  N   ILE A 244      52.848  33.353  35.716  1.00  0.00           N  
ATOM   3770  CA  ILE A 244      54.230  33.747  35.979  1.00  0.00           C  
ATOM   3771  C   ILE A 244      54.515  35.207  35.627  1.00  0.00           C  
ATOM   3772  O   ILE A 244      55.036  35.956  36.449  1.00  0.00           O  
ATOM   3773  CB  ILE A 244      55.202  32.843  35.197  1.00  0.00           C  
ATOM   3774  CG1 ILE A 244      55.090  31.395  35.681  1.00  0.00           C  
ATOM   3775  CG2 ILE A 244      56.630  33.346  35.341  1.00  0.00           C  
ATOM   3776  CD1 ILE A 244      55.852  30.406  34.828  1.00  0.00           C  
ATOM   3777  H   ILE A 244      52.583  33.085  34.780  1.00  0.00           H  
ATOM   3778  HA  ILE A 244      54.428  33.629  37.043  1.00  0.00           H  
ATOM   3779  HB  ILE A 244      54.931  32.845  34.142  1.00  0.00           H  
ATOM   3780 1HG1 ILE A 244      55.462  31.323  36.702  1.00  0.00           H  
ATOM   3781 2HG1 ILE A 244      54.042  31.095  35.693  1.00  0.00           H  
ATOM   3782 1HG2 ILE A 244      57.302  32.696  34.783  1.00  0.00           H  
ATOM   3783 2HG2 ILE A 244      56.699  34.361  34.950  1.00  0.00           H  
ATOM   3784 3HG2 ILE A 244      56.912  33.344  36.393  1.00  0.00           H  
ATOM   3785 1HD1 ILE A 244      55.725  29.402  35.233  1.00  0.00           H  
ATOM   3786 2HD1 ILE A 244      55.472  30.437  33.807  1.00  0.00           H  
ATOM   3787 3HD1 ILE A 244      56.910  30.665  34.829  1.00  0.00           H  
ATOM   3788  N   ASN A 245      54.114  35.592  34.431  1.00  0.00           N  
ATOM   3789  CA  ASN A 245      54.511  36.909  33.958  1.00  0.00           C  
ATOM   3790  C   ASN A 245      53.672  38.106  34.439  1.00  0.00           C  
ATOM   3791  O   ASN A 245      54.190  38.977  35.142  1.00  0.00           O  
ATOM   3792  CB  ASN A 245      54.539  36.888  32.441  1.00  0.00           C  
ATOM   3793  CG  ASN A 245      55.579  35.950  31.895  1.00  0.00           C  
ATOM   3794  OD1 ASN A 245      56.591  35.675  32.550  1.00  0.00           O  
ATOM   3795  ND2 ASN A 245      55.351  35.453  30.706  1.00  0.00           N  
ATOM   3796  H   ASN A 245      53.532  35.014  33.844  1.00  0.00           H  
ATOM   3797  HA  ASN A 245      55.497  37.139  34.362  1.00  0.00           H  
ATOM   3798 1HB  ASN A 245      53.562  36.588  32.062  1.00  0.00           H  
ATOM   3799 2HB  ASN A 245      54.740  37.893  32.067  1.00  0.00           H  
ATOM   3800 1HD2 ASN A 245      56.009  34.823  30.293  1.00  0.00           H  
ATOM   3801 2HD2 ASN A 245      54.519  35.703  30.211  1.00  0.00           H  
ATOM   3802  N   ARG A 246      52.356  38.102  34.086  1.00  0.00           N  
ATOM   3803  CA  ARG A 246      51.536  39.263  34.461  1.00  0.00           C  
ATOM   3804  C   ARG A 246      51.198  39.458  35.954  1.00  0.00           C  
ATOM   3805  O   ARG A 246      51.130  40.599  36.443  1.00  0.00           O  
ATOM   3806  CB  ARG A 246      50.224  39.197  33.692  1.00  0.00           C  
ATOM   3807  CG  ARG A 246      50.366  39.263  32.180  1.00  0.00           C  
ATOM   3808  CD  ARG A 246      49.051  39.134  31.500  1.00  0.00           C  
ATOM   3809  NE  ARG A 246      48.183  40.267  31.777  1.00  0.00           N  
ATOM   3810  CZ  ARG A 246      46.864  40.305  31.505  1.00  0.00           C  
ATOM   3811  NH1 ARG A 246      46.278  39.268  30.950  1.00  0.00           N  
ATOM   3812  NH2 ARG A 246      46.160  41.385  31.796  1.00  0.00           N  
ATOM   3813  H   ARG A 246      51.924  37.330  33.599  1.00  0.00           H  
ATOM   3814  HA  ARG A 246      52.108  40.170  34.261  1.00  0.00           H  
ATOM   3815 1HB  ARG A 246      49.707  38.271  33.935  1.00  0.00           H  
ATOM   3816 2HB  ARG A 246      49.581  40.022  34.000  1.00  0.00           H  
ATOM   3817 1HG  ARG A 246      50.806  40.220  31.897  1.00  0.00           H  
ATOM   3818 2HG  ARG A 246      51.010  38.452  31.839  1.00  0.00           H  
ATOM   3819 1HD  ARG A 246      49.204  39.077  30.422  1.00  0.00           H  
ATOM   3820 2HD  ARG A 246      48.551  38.230  31.844  1.00  0.00           H  
ATOM   3821  HE  ARG A 246      48.599  41.084  32.204  1.00  0.00           H  
ATOM   3822 1HH1 ARG A 246      46.816  38.442  30.727  1.00  0.00           H  
ATOM   3823 2HH1 ARG A 246      45.289  39.296  30.746  1.00  0.00           H  
ATOM   3824 1HH2 ARG A 246      46.612  42.183  32.223  1.00  0.00           H  
ATOM   3825 2HH2 ARG A 246      45.173  41.414  31.592  1.00  0.00           H  
ATOM   3826  N   TRP A 247      51.013  38.370  36.691  1.00  0.00           N  
ATOM   3827  CA  TRP A 247      50.731  38.495  38.115  1.00  0.00           C  
ATOM   3828  C   TRP A 247      51.784  39.280  38.914  1.00  0.00           C  
ATOM   3829  O   TRP A 247      51.490  39.801  39.994  1.00  0.00           O  
ATOM   3830  CB  TRP A 247      50.530  37.114  38.736  1.00  0.00           C  
ATOM   3831  CG  TRP A 247      49.970  37.211  40.084  1.00  0.00           C  
ATOM   3832  CD1 TRP A 247      50.661  37.214  41.265  1.00  0.00           C  
ATOM   3833  CD2 TRP A 247      48.600  37.419  40.413  1.00  0.00           C  
ATOM   3834  NE1 TRP A 247      49.798  37.414  42.315  1.00  0.00           N  
ATOM   3835  CE2 TRP A 247      48.525  37.543  41.823  1.00  0.00           C  
ATOM   3836  CE3 TRP A 247      47.423  37.514  39.656  1.00  0.00           C  
ATOM   3837  CZ2 TRP A 247      47.318  37.757  42.496  1.00  0.00           C  
ATOM   3838  CZ3 TRP A 247      46.213  37.728  40.324  1.00  0.00           C  
ATOM   3839  CH2 TRP A 247      46.174  37.847  41.734  1.00  0.00           C  
ATOM   3840  H   TRP A 247      51.065  37.449  36.279  1.00  0.00           H  
ATOM   3841  HA  TRP A 247      49.813  39.071  38.237  1.00  0.00           H  
ATOM   3842 1HB  TRP A 247      49.861  36.525  38.107  1.00  0.00           H  
ATOM   3843 2HB  TRP A 247      51.484  36.590  38.776  1.00  0.00           H  
ATOM   3844  HD1 TRP A 247      51.736  37.077  41.358  1.00  0.00           H  
ATOM   3845  HE1 TRP A 247      50.059  37.458  43.289  1.00  0.00           H  
ATOM   3846  HE3 TRP A 247      47.451  37.426  38.569  1.00  0.00           H  
ATOM   3847  HZ2 TRP A 247      47.269  37.854  43.580  1.00  0.00           H  
ATOM   3848  HZ3 TRP A 247      45.300  37.801  39.733  1.00  0.00           H  
ATOM   3849  HH2 TRP A 247      45.216  38.013  42.226  1.00  0.00           H  
ATOM   3850  N   PHE A 248      52.998  39.382  38.360  1.00  0.00           N  
ATOM   3851  CA  PHE A 248      54.097  40.085  39.032  1.00  0.00           C  
ATOM   3852  C   PHE A 248      54.513  41.347  38.265  1.00  0.00           C  
ATOM   3853  O   PHE A 248      54.938  42.337  38.866  1.00  0.00           O  
ATOM   3854  CB  PHE A 248      55.305  39.145  39.212  1.00  0.00           C  
ATOM   3855  CG  PHE A 248      55.003  37.968  40.080  1.00  0.00           C  
ATOM   3856  CD1 PHE A 248      55.131  38.067  41.466  1.00  0.00           C  
ATOM   3857  CD2 PHE A 248      54.450  36.814  39.532  1.00  0.00           C  
ATOM   3858  CE1 PHE A 248      54.700  37.038  42.300  1.00  0.00           C  
ATOM   3859  CE2 PHE A 248      54.014  35.778  40.349  1.00  0.00           C  
ATOM   3860  CZ  PHE A 248      54.134  35.884  41.735  1.00  0.00           C  
ATOM   3861  H   PHE A 248      53.153  38.994  37.440  1.00  0.00           H  
ATOM   3862  HA  PHE A 248      53.753  40.404  40.017  1.00  0.00           H  
ATOM   3863 1HB  PHE A 248      55.632  38.784  38.238  1.00  0.00           H  
ATOM   3864 2HB  PHE A 248      56.134  39.698  39.652  1.00  0.00           H  
ATOM   3865  HD1 PHE A 248      55.577  38.965  41.897  1.00  0.00           H  
ATOM   3866  HD2 PHE A 248      54.358  36.730  38.449  1.00  0.00           H  
ATOM   3867  HE1 PHE A 248      54.804  37.133  43.380  1.00  0.00           H  
ATOM   3868  HE2 PHE A 248      53.580  34.882  39.907  1.00  0.00           H  
ATOM   3869  HZ  PHE A 248      53.790  35.074  42.376  1.00  0.00           H  
ATOM   3870  N   ALA A 249      54.373  41.308  36.942  1.00  0.00           N  
ATOM   3871  CA  ALA A 249      54.707  42.445  36.094  1.00  0.00           C  
ATOM   3872  C   ALA A 249      53.620  43.534  36.114  1.00  0.00           C  
ATOM   3873  O   ALA A 249      53.927  44.728  36.128  1.00  0.00           O  
ATOM   3874  CB  ALA A 249      54.943  41.971  34.652  1.00  0.00           C  
ATOM   3875  H   ALA A 249      54.024  40.462  36.516  1.00  0.00           H  
ATOM   3876  HA  ALA A 249      55.623  42.895  36.476  1.00  0.00           H  
ATOM   3877 1HB  ALA A 249      55.192  42.827  34.025  1.00  0.00           H  
ATOM   3878 2HB  ALA A 249      55.766  41.256  34.634  1.00  0.00           H  
ATOM   3879 3HB  ALA A 249      54.041  41.495  34.274  1.00  0.00           H  
ATOM   3880  N   GLU A 250      52.355  43.114  36.126  1.00  0.00           N  
ATOM   3881  CA  GLU A 250      51.202  44.025  36.097  1.00  0.00           C  
ATOM   3882  C   GLU A 250      51.166  44.994  37.294  1.00  0.00           C  
ATOM   3883  O   GLU A 250      50.997  46.203  37.114  1.00  0.00           O  
ATOM   3884  CB  GLU A 250      49.899  43.208  36.046  1.00  0.00           C  
ATOM   3885  CG  GLU A 250      48.684  43.909  35.441  1.00  0.00           C  
ATOM   3886  CD  GLU A 250      48.592  43.757  33.928  1.00  0.00           C  
ATOM   3887  OE1 GLU A 250      48.269  44.748  33.239  1.00  0.00           O  
ATOM   3888  OE2 GLU A 250      48.850  42.642  33.422  1.00  0.00           O  
ATOM   3889  H   GLU A 250      52.194  42.117  36.157  1.00  0.00           H  
ATOM   3890  HA  GLU A 250      51.271  44.642  35.200  1.00  0.00           H  
ATOM   3891 1HB  GLU A 250      50.061  42.299  35.466  1.00  0.00           H  
ATOM   3892 2HB  GLU A 250      49.620  42.905  37.055  1.00  0.00           H  
ATOM   3893 1HG  GLU A 250      47.780  43.497  35.888  1.00  0.00           H  
ATOM   3894 2HG  GLU A 250      48.729  44.969  35.690  1.00  0.00           H  
ATOM   3895  N   PRO A 251      51.304  44.473  38.531  1.00  0.00           N  
ATOM   3896  CA  PRO A 251      51.383  45.336  39.719  1.00  0.00           C  
ATOM   3897  C   PRO A 251      52.569  46.285  39.645  1.00  0.00           C  
ATOM   3898  O   PRO A 251      52.472  47.460  40.010  1.00  0.00           O  
ATOM   3899  CB  PRO A 251      51.541  44.333  40.867  1.00  0.00           C  
ATOM   3900  CG  PRO A 251      50.964  43.069  40.329  1.00  0.00           C  
ATOM   3901  CD  PRO A 251      51.399  43.042  38.888  1.00  0.00           C  
ATOM   3902  HA  PRO A 251      50.451  45.913  39.810  1.00  0.00           H  
ATOM   3903 1HB  PRO A 251      52.602  44.237  41.139  1.00  0.00           H  
ATOM   3904 2HB  PRO A 251      51.013  44.698  41.760  1.00  0.00           H  
ATOM   3905 1HG  PRO A 251      51.339  42.206  40.901  1.00  0.00           H  
ATOM   3906 2HG  PRO A 251      49.869  43.072  40.441  1.00  0.00           H  
ATOM   3907 1HD  PRO A 251      52.441  42.694  38.825  1.00  0.00           H  
ATOM   3908 2HD  PRO A 251      50.734  42.378  38.315  1.00  0.00           H  
ATOM   3909  N   LEU A 252      53.689  45.765  39.160  1.00  0.00           N  
ATOM   3910  CA  LEU A 252      54.925  46.532  39.100  1.00  0.00           C  
ATOM   3911  C   LEU A 252      54.824  47.787  38.217  1.00  0.00           C  
ATOM   3912  O   LEU A 252      55.259  48.857  38.630  1.00  0.00           O  
ATOM   3913  CB  LEU A 252      56.056  45.635  38.582  1.00  0.00           C  
ATOM   3914  CG  LEU A 252      57.424  46.312  38.424  1.00  0.00           C  
ATOM   3915  CD1 LEU A 252      57.844  46.925  39.752  1.00  0.00           C  
ATOM   3916  CD2 LEU A 252      58.444  45.289  37.946  1.00  0.00           C  
ATOM   3917  H   LEU A 252      53.685  44.812  38.823  1.00  0.00           H  
ATOM   3918  HA  LEU A 252      55.161  46.886  40.104  1.00  0.00           H  
ATOM   3919 1HB  LEU A 252      56.179  44.799  39.270  1.00  0.00           H  
ATOM   3920 2HB  LEU A 252      55.767  45.238  37.609  1.00  0.00           H  
ATOM   3921  HG  LEU A 252      57.347  47.117  37.693  1.00  0.00           H  
ATOM   3922 1HD1 LEU A 252      58.816  47.407  39.638  1.00  0.00           H  
ATOM   3923 2HD1 LEU A 252      57.107  47.666  40.060  1.00  0.00           H  
ATOM   3924 3HD1 LEU A 252      57.913  46.144  40.508  1.00  0.00           H  
ATOM   3925 1HD2 LEU A 252      59.416  45.771  37.831  1.00  0.00           H  
ATOM   3926 2HD2 LEU A 252      58.521  44.484  38.677  1.00  0.00           H  
ATOM   3927 3HD2 LEU A 252      58.127  44.880  36.986  1.00  0.00           H  
ATOM   3928  N   PHE A 253      54.255  47.653  37.027  1.00  0.00           N  
ATOM   3929  CA  PHE A 253      54.147  48.788  36.101  1.00  0.00           C  
ATOM   3930  C   PHE A 253      52.755  49.408  35.955  1.00  0.00           C  
ATOM   3931  O   PHE A 253      52.628  50.554  35.517  1.00  0.00           O  
ATOM   3932  CB  PHE A 253      54.629  48.351  34.716  1.00  0.00           C  
ATOM   3933  CG  PHE A 253      56.057  47.884  34.691  1.00  0.00           C  
ATOM   3934  CD1 PHE A 253      56.358  46.530  34.708  1.00  0.00           C  
ATOM   3935  CD2 PHE A 253      57.100  48.795  34.649  1.00  0.00           C  
ATOM   3936  CE1 PHE A 253      57.670  46.098  34.685  1.00  0.00           C  
ATOM   3937  CE2 PHE A 253      58.413  48.367  34.625  1.00  0.00           C  
ATOM   3938  CZ  PHE A 253      58.698  47.017  34.643  1.00  0.00           C  
ATOM   3939  H   PHE A 253      53.907  46.750  36.740  1.00  0.00           H  
ATOM   3940  HA  PHE A 253      54.780  49.597  36.469  1.00  0.00           H  
ATOM   3941 1HB  PHE A 253      53.999  47.541  34.351  1.00  0.00           H  
ATOM   3942 2HB  PHE A 253      54.531  49.182  34.018  1.00  0.00           H  
ATOM   3943  HD1 PHE A 253      55.545  45.803  34.739  1.00  0.00           H  
ATOM   3944  HD2 PHE A 253      56.874  49.862  34.636  1.00  0.00           H  
ATOM   3945  HE1 PHE A 253      57.893  45.031  34.698  1.00  0.00           H  
ATOM   3946  HE2 PHE A 253      59.224  49.094  34.592  1.00  0.00           H  
ATOM   3947  HZ  PHE A 253      59.733  46.677  34.626  1.00  0.00           H  
ATOM   3948  N   ASN A 254      51.717  48.656  36.307  1.00  0.00           N  
ATOM   3949  CA  ASN A 254      50.352  49.163  36.211  1.00  0.00           C  
ATOM   3950  C   ASN A 254      49.623  49.356  37.520  1.00  0.00           C  
ATOM   3951  O   ASN A 254      48.561  49.977  37.554  1.00  0.00           O  
ATOM   3952  CB  ASN A 254      49.536  48.247  35.317  1.00  0.00           C  
ATOM   3953  CG  ASN A 254      50.009  48.260  33.891  1.00  0.00           C  
ATOM   3954  OD1 ASN A 254      50.521  49.274  33.402  1.00  0.00           O  
ATOM   3955  ND2 ASN A 254      49.849  47.152  33.212  1.00  0.00           N  
ATOM   3956  H   ASN A 254      51.870  47.717  36.648  1.00  0.00           H  
ATOM   3957  HA  ASN A 254      50.382  50.153  35.752  1.00  0.00           H  
ATOM   3958 1HB  ASN A 254      49.589  47.226  35.697  1.00  0.00           H  
ATOM   3959 2HB  ASN A 254      48.489  48.551  35.343  1.00  0.00           H  
ATOM   3960 1HD2 ASN A 254      50.145  47.103  32.258  1.00  0.00           H  
ATOM   3961 2HD2 ASN A 254      49.430  46.356  33.647  1.00  0.00           H  
ATOM   3962  N   GLY A 255      50.178  48.827  38.597  1.00  0.00           N  
ATOM   3963  CA  GLY A 255      49.536  49.001  39.883  1.00  0.00           C  
ATOM   3964  C   GLY A 255      48.317  48.116  40.081  1.00  0.00           C  
ATOM   3965  O   GLY A 255      47.425  48.469  40.853  1.00  0.00           O  
ATOM   3966  H   GLY A 255      51.040  48.304  38.544  1.00  0.00           H  
ATOM   3967 1HA  GLY A 255      50.250  48.786  40.678  1.00  0.00           H  
ATOM   3968 2HA  GLY A 255      49.229  50.040  40.000  1.00  0.00           H  
ATOM   3969  N   LYS A 256      48.258  46.980  39.387  1.00  0.00           N  
ATOM   3970  CA  LYS A 256      47.089  46.101  39.501  1.00  0.00           C  
ATOM   3971  C   LYS A 256      47.344  44.646  39.117  1.00  0.00           C  
ATOM   3972  O   LYS A 256      48.284  44.343  38.397  1.00  0.00           O  
ATOM   3973  CB  LYS A 256      45.948  46.652  38.645  1.00  0.00           C  
ATOM   3974  CG  LYS A 256      46.225  46.645  37.147  1.00  0.00           C  
ATOM   3975  CD  LYS A 256      45.105  47.326  36.375  1.00  0.00           C  
ATOM   3976  CE  LYS A 256      43.833  46.492  36.391  1.00  0.00           C  
ATOM   3977  NZ  LYS A 256      42.772  47.079  35.528  1.00  0.00           N  
ATOM   3978  H   LYS A 256      49.016  46.713  38.775  1.00  0.00           H  
ATOM   3979  HA  LYS A 256      46.785  46.064  40.547  1.00  0.00           H  
ATOM   3980 1HB  LYS A 256      45.045  46.067  38.821  1.00  0.00           H  
ATOM   3981 2HB  LYS A 256      45.735  47.680  38.940  1.00  0.00           H  
ATOM   3982 1HG  LYS A 256      47.162  47.166  36.948  1.00  0.00           H  
ATOM   3983 2HG  LYS A 256      46.321  45.617  36.800  1.00  0.00           H  
ATOM   3984 1HD  LYS A 256      44.897  48.301  36.819  1.00  0.00           H  
ATOM   3985 2HD  LYS A 256      45.416  47.477  35.341  1.00  0.00           H  
ATOM   3986 1HE  LYS A 256      44.054  45.485  36.041  1.00  0.00           H  
ATOM   3987 2HE  LYS A 256      43.456  46.424  37.412  1.00  0.00           H  
ATOM   3988 1HZ  LYS A 256      41.946  46.498  35.567  1.00  0.00           H  
ATOM   3989 2HZ  LYS A 256      42.545  48.007  35.856  1.00  0.00           H  
ATOM   3990 3HZ  LYS A 256      43.103  47.130  34.575  1.00  0.00           H  
ATOM   3991  N   TYR A 257      46.523  43.740  39.630  1.00  0.00           N  
ATOM   3992  CA  TYR A 257      46.687  42.323  39.340  1.00  0.00           C  
ATOM   3993  C   TYR A 257      45.861  41.999  38.086  1.00  0.00           C  
ATOM   3994  O   TYR A 257      44.827  42.628  37.836  1.00  0.00           O  
ATOM   3995  CB  TYR A 257      46.228  41.504  40.554  1.00  0.00           C  
ATOM   3996  CG  TYR A 257      47.209  41.547  41.717  1.00  0.00           C  
ATOM   3997  CD1 TYR A 257      48.471  40.953  41.606  1.00  0.00           C  
ATOM   3998  CD2 TYR A 257      46.877  42.165  42.929  1.00  0.00           C  
ATOM   3999  CE1 TYR A 257      49.379  40.965  42.666  1.00  0.00           C  
ATOM   4000  CE2 TYR A 257      47.778  42.186  43.997  1.00  0.00           C  
ATOM   4001  CZ  TYR A 257      49.027  41.576  43.858  1.00  0.00           C  
ATOM   4002  OH  TYR A 257      49.915  41.538  44.909  1.00  0.00           O  
ATOM   4003  H   TYR A 257      45.769  44.034  40.234  1.00  0.00           H  
ATOM   4004  HA  TYR A 257      47.744  42.128  39.153  1.00  0.00           H  
ATOM   4005 1HB  TYR A 257      45.263  41.878  40.902  1.00  0.00           H  
ATOM   4006 2HB  TYR A 257      46.088  40.464  40.259  1.00  0.00           H  
ATOM   4007  HD1 TYR A 257      48.766  40.469  40.675  1.00  0.00           H  
ATOM   4008  HD2 TYR A 257      45.902  42.639  43.049  1.00  0.00           H  
ATOM   4009  HE1 TYR A 257      50.356  40.496  42.551  1.00  0.00           H  
ATOM   4010  HE2 TYR A 257      47.502  42.674  44.932  1.00  0.00           H  
ATOM   4011  HH  TYR A 257      49.534  41.988  45.666  1.00  0.00           H  
ATOM   4012  N   PRO A 258      46.329  41.049  37.258  1.00  0.00           N  
ATOM   4013  CA  PRO A 258      45.646  40.635  36.020  1.00  0.00           C  
ATOM   4014  C   PRO A 258      44.214  40.206  36.362  1.00  0.00           C  
ATOM   4015  O   PRO A 258      44.023  39.314  37.193  1.00  0.00           O  
ATOM   4016  CB  PRO A 258      46.472  39.441  35.544  1.00  0.00           C  
ATOM   4017  CG  PRO A 258      47.830  39.709  36.085  1.00  0.00           C  
ATOM   4018  CD  PRO A 258      47.587  40.342  37.431  1.00  0.00           C  
ATOM   4019  HA  PRO A 258      45.691  41.457  35.290  1.00  0.00           H  
ATOM   4020 1HB  PRO A 258      46.036  38.506  35.925  1.00  0.00           H  
ATOM   4021 2HB  PRO A 258      46.450  39.382  34.446  1.00  0.00           H  
ATOM   4022 1HG  PRO A 258      48.402  38.772  36.156  1.00  0.00           H  
ATOM   4023 2HG  PRO A 258      48.387  40.369  35.403  1.00  0.00           H  
ATOM   4024 1HD  PRO A 258      47.477  39.556  38.192  1.00  0.00           H  
ATOM   4025 2HD  PRO A 258      48.426  41.009  37.681  1.00  0.00           H  
ATOM   4026  N   GLU A 259      43.221  40.815  35.719  1.00  0.00           N  
ATOM   4027  CA  GLU A 259      41.812  40.582  36.057  1.00  0.00           C  
ATOM   4028  C   GLU A 259      41.344  39.149  35.781  1.00  0.00           C  
ATOM   4029  O   GLU A 259      40.563  38.567  36.545  1.00  0.00           O  
ATOM   4030  CB  GLU A 259      40.926  41.560  35.282  1.00  0.00           C  
ATOM   4031  CG  GLU A 259      41.052  43.010  35.727  1.00  0.00           C  
ATOM   4032  CD  GLU A 259      40.218  43.950  34.901  1.00  0.00           C  
ATOM   4033  OE1 GLU A 259      39.283  43.498  34.284  1.00  0.00           O  
ATOM   4034  OE2 GLU A 259      40.516  45.121  34.887  1.00  0.00           O  
ATOM   4035  H   GLU A 259      43.449  41.458  34.974  1.00  0.00           H  
ATOM   4036  HA  GLU A 259      41.679  40.756  37.126  1.00  0.00           H  
ATOM   4037 1HB  GLU A 259      41.174  41.513  34.221  1.00  0.00           H  
ATOM   4038 2HB  GLU A 259      39.882  41.267  35.387  1.00  0.00           H  
ATOM   4039 1HG  GLU A 259      40.742  43.088  36.769  1.00  0.00           H  
ATOM   4040 2HG  GLU A 259      42.097  43.309  35.664  1.00  0.00           H  
ATOM   4041  N   ASP A 260      41.809  38.586  34.675  1.00  0.00           N  
ATOM   4042  CA  ASP A 260      41.424  37.226  34.328  1.00  0.00           C  
ATOM   4043  C   ASP A 260      42.016  36.249  35.355  1.00  0.00           C  
ATOM   4044  O   ASP A 260      41.354  35.288  35.756  1.00  0.00           O  
ATOM   4045  CB  ASP A 260      41.900  36.870  32.918  1.00  0.00           C  
ATOM   4046  CG  ASP A 260      41.120  37.594  31.828  1.00  0.00           C  
ATOM   4047  OD1 ASP A 260      40.060  38.096  32.118  1.00  0.00           O  
ATOM   4048  OD2 ASP A 260      41.592  37.638  30.717  1.00  0.00           O  
ATOM   4049  H   ASP A 260      42.433  39.091  34.062  1.00  0.00           H  
ATOM   4050  HA  ASP A 260      40.337  37.158  34.354  1.00  0.00           H  
ATOM   4051 1HB  ASP A 260      42.956  37.120  32.816  1.00  0.00           H  
ATOM   4052 2HB  ASP A 260      41.802  35.795  32.761  1.00  0.00           H  
ATOM   4053  N   MET A 261      43.243  36.500  35.808  1.00  0.00           N  
ATOM   4054  CA  MET A 261      43.872  35.606  36.787  1.00  0.00           C  
ATOM   4055  C   MET A 261      43.228  35.732  38.173  1.00  0.00           C  
ATOM   4056  O   MET A 261      43.071  34.736  38.888  1.00  0.00           O  
ATOM   4057  CB  MET A 261      45.369  35.896  36.870  1.00  0.00           C  
ATOM   4058  CG  MET A 261      46.130  35.663  35.573  1.00  0.00           C  
ATOM   4059  SD  MET A 261      45.772  34.055  34.837  1.00  0.00           S  
ATOM   4060  CE  MET A 261      46.479  32.958  36.061  1.00  0.00           C  
ATOM   4061  H   MET A 261      43.752  37.308  35.481  1.00  0.00           H  
ATOM   4062  HA  MET A 261      43.737  34.578  36.453  1.00  0.00           H  
ATOM   4063 1HB  MET A 261      45.523  36.933  37.166  1.00  0.00           H  
ATOM   4064 2HB  MET A 261      45.819  35.266  37.639  1.00  0.00           H  
ATOM   4065 1HG  MET A 261      45.867  36.437  34.853  1.00  0.00           H  
ATOM   4066 2HG  MET A 261      47.201  35.724  35.762  1.00  0.00           H  
ATOM   4067 1HE  MET A 261      46.338  31.923  35.748  1.00  0.00           H  
ATOM   4068 2HE  MET A 261      47.546  33.164  36.163  1.00  0.00           H  
ATOM   4069 3HE  MET A 261      45.986  33.117  37.021  1.00  0.00           H  
ATOM   4070  N   VAL A 262      42.860  36.960  38.542  1.00  0.00           N  
ATOM   4071  CA  VAL A 262      42.136  37.219  39.784  1.00  0.00           C  
ATOM   4072  C   VAL A 262      40.854  36.379  39.800  1.00  0.00           C  
ATOM   4073  O   VAL A 262      40.506  35.775  40.815  1.00  0.00           O  
ATOM   4074  CB  VAL A 262      41.787  38.713  39.913  1.00  0.00           C  
ATOM   4075  CG1 VAL A 262      40.755  38.927  41.010  1.00  0.00           C  
ATOM   4076  CG2 VAL A 262      43.047  39.517  40.194  1.00  0.00           C  
ATOM   4077  H   VAL A 262      43.093  37.734  37.937  1.00  0.00           H  
ATOM   4078  HA  VAL A 262      42.782  36.957  40.623  1.00  0.00           H  
ATOM   4079  HB  VAL A 262      41.339  39.054  38.980  1.00  0.00           H  
ATOM   4080 1HG1 VAL A 262      40.520  39.988  41.087  1.00  0.00           H  
ATOM   4081 2HG1 VAL A 262      39.848  38.372  40.770  1.00  0.00           H  
ATOM   4082 3HG1 VAL A 262      41.156  38.575  41.960  1.00  0.00           H  
ATOM   4083 1HG2 VAL A 262      42.793  40.573  40.284  1.00  0.00           H  
ATOM   4084 2HG2 VAL A 262      43.498  39.172  41.125  1.00  0.00           H  
ATOM   4085 3HG2 VAL A 262      43.754  39.382  39.376  1.00  0.00           H  
ATOM   4086  N   GLU A 263      40.171  36.324  38.660  1.00  0.00           N  
ATOM   4087  CA  GLU A 263      38.914  35.586  38.558  1.00  0.00           C  
ATOM   4088  C   GLU A 263      39.169  34.092  38.621  1.00  0.00           C  
ATOM   4089  O   GLU A 263      38.460  33.371  39.305  1.00  0.00           O  
ATOM   4090  CB  GLU A 263      38.184  35.935  37.259  1.00  0.00           C  
ATOM   4091  CG  GLU A 263      36.836  35.249  37.091  1.00  0.00           C  
ATOM   4092  CD  GLU A 263      35.834  35.664  38.132  1.00  0.00           C  
ATOM   4093  OE1 GLU A 263      36.008  36.708  38.714  1.00  0.00           O  
ATOM   4094  OE2 GLU A 263      34.894  34.937  38.347  1.00  0.00           O  
ATOM   4095  H   GLU A 263      40.527  36.803  37.845  1.00  0.00           H  
ATOM   4096  HA  GLU A 263      38.276  35.873  39.394  1.00  0.00           H  
ATOM   4097 1HB  GLU A 263      38.020  37.012  37.212  1.00  0.00           H  
ATOM   4098 2HB  GLU A 263      38.807  35.662  36.407  1.00  0.00           H  
ATOM   4099 1HG  GLU A 263      36.439  35.488  36.105  1.00  0.00           H  
ATOM   4100 2HG  GLU A 263      36.980  34.171  37.142  1.00  0.00           H  
ATOM   4101  N   TRP A 264      40.194  33.638  37.912  1.00  0.00           N  
ATOM   4102  CA  TRP A 264      40.546  32.227  37.900  1.00  0.00           C  
ATOM   4103  C   TRP A 264      40.881  31.698  39.295  1.00  0.00           C  
ATOM   4104  O   TRP A 264      40.462  30.598  39.660  1.00  0.00           O  
ATOM   4105  CB  TRP A 264      41.718  32.003  36.945  1.00  0.00           C  
ATOM   4106  CG  TRP A 264      42.058  30.567  36.764  1.00  0.00           C  
ATOM   4107  CD1 TRP A 264      43.072  29.869  37.373  1.00  0.00           C  
ATOM   4108  CD2 TRP A 264      41.347  29.619  35.959  1.00  0.00           C  
ATOM   4109  NE1 TRP A 264      43.032  28.547  36.992  1.00  0.00           N  
ATOM   4110  CE2 TRP A 264      41.984  28.364  36.127  1.00  0.00           C  
ATOM   4111  CE3 TRP A 264      40.233  29.707  35.112  1.00  0.00           C  
ATOM   4112  CZ2 TRP A 264      41.544  27.203  35.481  1.00  0.00           C  
ATOM   4113  CZ3 TRP A 264      39.791  28.547  34.465  1.00  0.00           C  
ATOM   4114  CH2 TRP A 264      40.450  27.311  34.656  1.00  0.00           C  
ATOM   4115  H   TRP A 264      40.744  34.287  37.368  1.00  0.00           H  
ATOM   4116  HA  TRP A 264      39.685  31.660  37.547  1.00  0.00           H  
ATOM   4117 1HB  TRP A 264      41.480  32.428  35.970  1.00  0.00           H  
ATOM   4118 2HB  TRP A 264      42.599  32.522  37.322  1.00  0.00           H  
ATOM   4119  HD1 TRP A 264      43.801  30.300  38.057  1.00  0.00           H  
ATOM   4120  HE1 TRP A 264      43.669  27.827  37.298  1.00  0.00           H  
ATOM   4121  HE3 TRP A 264      39.720  30.657  34.962  1.00  0.00           H  
ATOM   4122  HZ2 TRP A 264      42.038  26.240  35.617  1.00  0.00           H  
ATOM   4123  HZ3 TRP A 264      38.924  28.621  33.809  1.00  0.00           H  
ATOM   4124  HH2 TRP A 264      40.081  26.426  34.137  1.00  0.00           H  
ATOM   4125  N   TYR A 265      41.627  32.488  40.077  1.00  0.00           N  
ATOM   4126  CA  TYR A 265      42.027  32.050  41.415  1.00  0.00           C  
ATOM   4127  C   TYR A 265      40.819  32.049  42.357  1.00  0.00           C  
ATOM   4128  O   TYR A 265      40.690  31.169  43.206  1.00  0.00           O  
ATOM   4129  CB  TYR A 265      43.131  32.952  41.998  1.00  0.00           C  
ATOM   4130  CG  TYR A 265      44.414  33.025  41.190  1.00  0.00           C  
ATOM   4131  CD1 TYR A 265      44.762  32.023  40.282  1.00  0.00           C  
ATOM   4132  CD2 TYR A 265      45.279  34.107  41.341  1.00  0.00           C  
ATOM   4133  CE1 TYR A 265      45.945  32.109  39.536  1.00  0.00           C  
ATOM   4134  CE2 TYR A 265      46.453  34.202  40.610  1.00  0.00           C  
ATOM   4135  CZ  TYR A 265      46.783  33.208  39.705  1.00  0.00           C  
ATOM   4136  OH  TYR A 265      47.933  33.337  38.952  1.00  0.00           O  
ATOM   4137  H   TYR A 265      41.914  33.401  39.752  1.00  0.00           H  
ATOM   4138  HA  TYR A 265      42.421  31.035  41.343  1.00  0.00           H  
ATOM   4139 1HB  TYR A 265      42.754  33.970  42.097  1.00  0.00           H  
ATOM   4140 2HB  TYR A 265      43.397  32.603  42.995  1.00  0.00           H  
ATOM   4141  HD1 TYR A 265      44.111  31.159  40.147  1.00  0.00           H  
ATOM   4142  HD2 TYR A 265      45.039  34.902  42.046  1.00  0.00           H  
ATOM   4143  HE1 TYR A 265      46.203  31.318  38.832  1.00  0.00           H  
ATOM   4144  HE2 TYR A 265      47.114  35.059  40.750  1.00  0.00           H  
ATOM   4145  HH  TYR A 265      48.380  34.153  39.191  1.00  0.00           H  
ATOM   4146  N   GLY A 266      39.953  33.046  42.198  1.00  0.00           N  
ATOM   4147  CA  GLY A 266      38.734  33.131  42.982  1.00  0.00           C  
ATOM   4148  C   GLY A 266      38.862  33.004  44.486  1.00  0.00           C  
ATOM   4149  O   GLY A 266      39.350  33.907  45.162  1.00  0.00           O  
ATOM   4150  H   GLY A 266      40.149  33.763  41.516  1.00  0.00           H  
ATOM   4151 1HA  GLY A 266      38.246  34.088  42.795  1.00  0.00           H  
ATOM   4152 2HA  GLY A 266      38.042  32.350  42.665  1.00  0.00           H  
ATOM   4153  N   THR A 267      38.390  31.851  44.971  1.00  0.00           N  
ATOM   4154  CA  THR A 267      38.289  31.461  46.379  1.00  0.00           C  
ATOM   4155  C   THR A 267      39.593  31.617  47.165  1.00  0.00           C  
ATOM   4156  O   THR A 267      39.573  31.847  48.380  1.00  0.00           O  
ATOM   4157  CB  THR A 267      37.807  30.004  46.495  1.00  0.00           C  
ATOM   4158  OG1 THR A 267      36.511  29.876  45.895  1.00  0.00           O  
ATOM   4159  CG2 THR A 267      37.728  29.583  47.955  1.00  0.00           C  
ATOM   4160  H   THR A 267      38.062  31.158  44.314  1.00  0.00           H  
ATOM   4161  HA  THR A 267      37.574  32.123  46.869  1.00  0.00           H  
ATOM   4162  HB  THR A 267      38.501  29.348  45.971  1.00  0.00           H  
ATOM   4163  HG1 THR A 267      36.213  28.967  45.968  1.00  0.00           H  
ATOM   4164 1HG2 THR A 267      37.386  28.550  48.018  1.00  0.00           H  
ATOM   4165 2HG2 THR A 267      38.714  29.668  48.412  1.00  0.00           H  
ATOM   4166 3HG2 THR A 267      37.027  30.229  48.482  1.00  0.00           H  
ATOM   4167  N   TYR A 268      40.737  31.498  46.500  1.00  0.00           N  
ATOM   4168  CA  TYR A 268      42.006  31.644  47.212  1.00  0.00           C  
ATOM   4169  C   TYR A 268      42.392  33.105  47.506  1.00  0.00           C  
ATOM   4170  O   TYR A 268      43.237  33.370  48.365  1.00  0.00           O  
ATOM   4171  CB  TYR A 268      43.121  30.965  46.413  1.00  0.00           C  
ATOM   4172  CG  TYR A 268      43.024  29.455  46.391  1.00  0.00           C  
ATOM   4173  CD1 TYR A 268      42.932  28.784  45.180  1.00  0.00           C  
ATOM   4174  CD2 TYR A 268      43.026  28.743  47.581  1.00  0.00           C  
ATOM   4175  CE1 TYR A 268      42.843  27.406  45.160  1.00  0.00           C  
ATOM   4176  CE2 TYR A 268      42.937  27.364  47.560  1.00  0.00           C  
ATOM   4177  CZ  TYR A 268      42.846  26.697  46.356  1.00  0.00           C  
ATOM   4178  OH  TYR A 268      42.757  25.324  46.336  1.00  0.00           O  
ATOM   4179  H   TYR A 268      40.703  31.308  45.508  1.00  0.00           H  
ATOM   4180  HA  TYR A 268      41.916  31.157  48.183  1.00  0.00           H  
ATOM   4181 1HB  TYR A 268      43.101  31.323  45.383  1.00  0.00           H  
ATOM   4182 2HB  TYR A 268      44.088  31.237  46.835  1.00  0.00           H  
ATOM   4183  HD1 TYR A 268      42.930  29.344  44.245  1.00  0.00           H  
ATOM   4184  HD2 TYR A 268      43.097  29.270  48.532  1.00  0.00           H  
ATOM   4185  HE1 TYR A 268      42.771  26.878  44.209  1.00  0.00           H  
ATOM   4186  HE2 TYR A 268      42.938  26.804  48.495  1.00  0.00           H  
ATOM   4187  HH  TYR A 268      42.701  25.021  45.426  1.00  0.00           H  
ATOM   4188  N   LEU A 269      41.783  34.050  46.794  1.00  0.00           N  
ATOM   4189  CA  LEU A 269      42.077  35.463  47.028  1.00  0.00           C  
ATOM   4190  C   LEU A 269      41.105  36.040  48.040  1.00  0.00           C  
ATOM   4191  O   LEU A 269      41.430  36.976  48.777  1.00  0.00           O  
ATOM   4192  CB  LEU A 269      41.995  36.256  45.718  1.00  0.00           C  
ATOM   4193  CG  LEU A 269      42.887  35.751  44.577  1.00  0.00           C  
ATOM   4194  CD1 LEU A 269      42.623  36.574  43.324  1.00  0.00           C  
ATOM   4195  CD2 LEU A 269      44.347  35.845  44.996  1.00  0.00           C  
ATOM   4196  H   LEU A 269      41.111  33.798  46.084  1.00  0.00           H  
ATOM   4197  HA  LEU A 269      43.091  35.544  47.420  1.00  0.00           H  
ATOM   4198 1HB  LEU A 269      40.965  36.239  45.365  1.00  0.00           H  
ATOM   4199 2HB  LEU A 269      42.270  37.291  45.921  1.00  0.00           H  
ATOM   4200  HG  LEU A 269      42.640  34.713  44.354  1.00  0.00           H  
ATOM   4201 1HD1 LEU A 269      43.258  36.215  42.513  1.00  0.00           H  
ATOM   4202 2HD1 LEU A 269      41.577  36.473  43.036  1.00  0.00           H  
ATOM   4203 3HD1 LEU A 269      42.847  37.621  43.522  1.00  0.00           H  
ATOM   4204 1HD2 LEU A 269      44.982  35.485  44.185  1.00  0.00           H  
ATOM   4205 2HD2 LEU A 269      44.596  36.883  45.218  1.00  0.00           H  
ATOM   4206 3HD2 LEU A 269      44.511  35.234  45.883  1.00  0.00           H  
ATOM   4207  N   ASN A 270      39.883  35.498  48.036  1.00  0.00           N  
ATOM   4208  CA  ASN A 270      38.875  35.860  49.019  1.00  0.00           C  
ATOM   4209  C   ASN A 270      38.537  37.352  48.922  1.00  0.00           C  
ATOM   4210  O   ASN A 270      38.322  38.023  49.930  1.00  0.00           O  
ATOM   4211  CB  ASN A 270      39.340  35.498  50.417  1.00  0.00           C  
ATOM   4212  CG  ASN A 270      38.206  35.420  51.401  1.00  0.00           C  
ATOM   4213  OD1 ASN A 270      37.061  35.139  51.027  1.00  0.00           O  
ATOM   4214  ND2 ASN A 270      38.500  35.664  52.653  1.00  0.00           N  
ATOM   4215  H   ASN A 270      39.650  34.832  47.313  1.00  0.00           H  
ATOM   4216  HA  ASN A 270      37.969  35.287  48.812  1.00  0.00           H  
ATOM   4217 1HB  ASN A 270      39.852  34.535  50.393  1.00  0.00           H  
ATOM   4218 2HB  ASN A 270      40.057  36.241  50.766  1.00  0.00           H  
ATOM   4219 1HD2 ASN A 270      37.785  35.626  53.352  1.00  0.00           H  
ATOM   4220 2HD2 ASN A 270      39.440  35.887  52.911  1.00  0.00           H  
ATOM   4221  N   GLY A 271      38.502  37.866  47.696  1.00  0.00           N  
ATOM   4222  CA  GLY A 271      38.303  39.293  47.497  1.00  0.00           C  
ATOM   4223  C   GLY A 271      39.545  40.156  47.659  1.00  0.00           C  
ATOM   4224  O   GLY A 271      39.436  41.359  47.923  1.00  0.00           O  
ATOM   4225  H   GLY A 271      38.614  37.268  46.891  1.00  0.00           H  
ATOM   4226 1HA  GLY A 271      37.911  39.469  46.495  1.00  0.00           H  
ATOM   4227 2HA  GLY A 271      37.557  39.658  48.202  1.00  0.00           H  
ATOM   4228  N   LEU A 272      40.719  39.546  47.493  1.00  0.00           N  
ATOM   4229  CA  LEU A 272      41.994  40.232  47.684  1.00  0.00           C  
ATOM   4230  C   LEU A 272      42.094  40.865  49.074  1.00  0.00           C  
ATOM   4231  O   LEU A 272      42.519  42.015  49.221  1.00  0.00           O  
ATOM   4232  CB  LEU A 272      42.174  41.313  46.611  1.00  0.00           C  
ATOM   4233  CG  LEU A 272      42.151  40.819  45.159  1.00  0.00           C  
ATOM   4234  CD1 LEU A 272      42.258  42.010  44.215  1.00  0.00           C  
ATOM   4235  CD2 LEU A 272      43.295  39.841  44.937  1.00  0.00           C  
ATOM   4236  H   LEU A 272      40.720  38.572  47.224  1.00  0.00           H  
ATOM   4237  HA  LEU A 272      42.797  39.502  47.594  1.00  0.00           H  
ATOM   4238 1HB  LEU A 272      41.379  42.049  46.723  1.00  0.00           H  
ATOM   4239 2HB  LEU A 272      43.128  41.812  46.776  1.00  0.00           H  
ATOM   4240  HG  LEU A 272      41.202  40.320  44.959  1.00  0.00           H  
ATOM   4241 1HD1 LEU A 272      42.241  41.659  43.184  1.00  0.00           H  
ATOM   4242 2HD1 LEU A 272      41.417  42.683  44.382  1.00  0.00           H  
ATOM   4243 3HD1 LEU A 272      43.191  42.540  44.403  1.00  0.00           H  
ATOM   4244 1HD2 LEU A 272      43.278  39.490  43.905  1.00  0.00           H  
ATOM   4245 2HD2 LEU A 272      44.244  40.340  45.135  1.00  0.00           H  
ATOM   4246 3HD2 LEU A 272      43.183  38.992  45.611  1.00  0.00           H  
ATOM   4247  N   ASP A 273      41.715  40.087  50.085  1.00  0.00           N  
ATOM   4248  CA  ASP A 273      41.611  40.560  51.462  1.00  0.00           C  
ATOM   4249  C   ASP A 273      42.981  40.920  52.048  1.00  0.00           C  
ATOM   4250  O   ASP A 273      43.058  41.595  53.074  1.00  0.00           O  
ATOM   4251  CB  ASP A 273      40.940  39.498  52.336  1.00  0.00           C  
ATOM   4252  CG  ASP A 273      41.716  38.188  52.378  1.00  0.00           C  
ATOM   4253  OD1 ASP A 273      41.958  37.630  51.334  1.00  0.00           O  
ATOM   4254  OD2 ASP A 273      42.059  37.759  53.454  1.00  0.00           O  
ATOM   4255  H   ASP A 273      41.492  39.124  49.878  1.00  0.00           H  
ATOM   4256  HA  ASP A 273      40.989  41.455  51.474  1.00  0.00           H  
ATOM   4257 1HB  ASP A 273      40.838  39.875  53.354  1.00  0.00           H  
ATOM   4258 2HB  ASP A 273      39.937  39.297  51.959  1.00  0.00           H  
ATOM   4259  N   PHE A 274      44.055  40.470  51.400  1.00  0.00           N  
ATOM   4260  CA  PHE A 274      45.408  40.783  51.860  1.00  0.00           C  
ATOM   4261  C   PHE A 274      45.905  42.125  51.320  1.00  0.00           C  
ATOM   4262  O   PHE A 274      46.989  42.581  51.684  1.00  0.00           O  
ATOM   4263  CB  PHE A 274      46.377  39.676  51.442  1.00  0.00           C  
ATOM   4264  CG  PHE A 274      46.181  39.200  50.031  1.00  0.00           C  
ATOM   4265  CD1 PHE A 274      46.708  39.913  48.964  1.00  0.00           C  
ATOM   4266  CD2 PHE A 274      45.470  38.040  49.767  1.00  0.00           C  
ATOM   4267  CE1 PHE A 274      46.528  39.477  47.665  1.00  0.00           C  
ATOM   4268  CE2 PHE A 274      45.291  37.600  48.469  1.00  0.00           C  
ATOM   4269  CZ  PHE A 274      45.819  38.320  47.418  1.00  0.00           C  
ATOM   4270  H   PHE A 274      43.936  39.899  50.575  1.00  0.00           H  
ATOM   4271  HA  PHE A 274      45.390  40.884  52.947  1.00  0.00           H  
ATOM   4272 1HB  PHE A 274      47.402  40.031  51.542  1.00  0.00           H  
ATOM   4273 2HB  PHE A 274      46.261  38.821  52.108  1.00  0.00           H  
ATOM   4274  HD1 PHE A 274      47.269  40.827  49.160  1.00  0.00           H  
ATOM   4275  HD2 PHE A 274      45.051  37.471  50.598  1.00  0.00           H  
ATOM   4276  HE1 PHE A 274      46.947  40.047  46.836  1.00  0.00           H  
ATOM   4277  HE2 PHE A 274      44.730  36.686  48.275  1.00  0.00           H  
ATOM   4278  HZ  PHE A 274      45.677  37.975  46.394  1.00  0.00           H  
ATOM   4279  N   VAL A 275      45.098  42.754  50.469  1.00  0.00           N  
ATOM   4280  CA  VAL A 275      45.432  44.042  49.872  1.00  0.00           C  
ATOM   4281  C   VAL A 275      44.852  45.162  50.732  1.00  0.00           C  
ATOM   4282  O   VAL A 275      43.639  45.272  50.864  1.00  0.00           O  
ATOM   4283  CB  VAL A 275      44.877  44.141  48.439  1.00  0.00           C  
ATOM   4284  CG1 VAL A 275      45.216  45.493  47.829  1.00  0.00           C  
ATOM   4285  CG2 VAL A 275      45.435  43.011  47.588  1.00  0.00           C  
ATOM   4286  H   VAL A 275      44.220  42.316  50.231  1.00  0.00           H  
ATOM   4287  HA  VAL A 275      46.518  44.120  49.804  1.00  0.00           H  
ATOM   4288  HB  VAL A 275      43.791  44.068  48.474  1.00  0.00           H  
ATOM   4289 1HG1 VAL A 275      44.816  45.546  46.816  1.00  0.00           H  
ATOM   4290 2HG1 VAL A 275      44.776  46.286  48.434  1.00  0.00           H  
ATOM   4291 3HG1 VAL A 275      46.299  45.617  47.797  1.00  0.00           H  
ATOM   4292 1HG2 VAL A 275      45.038  43.087  46.576  1.00  0.00           H  
ATOM   4293 2HG2 VAL A 275      46.523  43.081  47.557  1.00  0.00           H  
ATOM   4294 3HG2 VAL A 275      45.146  42.053  48.020  1.00  0.00           H  
ATOM   4295  N   GLN A 276      45.721  45.975  51.324  1.00  0.00           N  
ATOM   4296  CA  GLN A 276      45.294  47.091  52.160  1.00  0.00           C  
ATOM   4297  C   GLN A 276      45.491  48.366  51.350  1.00  0.00           C  
ATOM   4298  O   GLN A 276      46.243  48.380  50.376  1.00  0.00           O  
ATOM   4299  CB  GLN A 276      46.084  47.148  53.470  1.00  0.00           C  
ATOM   4300  CG  GLN A 276      45.961  45.899  54.326  1.00  0.00           C  
ATOM   4301  CD  GLN A 276      44.544  45.671  54.817  1.00  0.00           C  
ATOM   4302  OE1 GLN A 276      43.919  46.567  55.391  1.00  0.00           O  
ATOM   4303  NE2 GLN A 276      44.028  44.468  54.593  1.00  0.00           N  
ATOM   4304  H   GLN A 276      46.708  45.812  51.188  1.00  0.00           H  
ATOM   4305  HA  GLN A 276      44.253  46.934  52.440  1.00  0.00           H  
ATOM   4306 1HB  GLN A 276      47.141  47.303  53.252  1.00  0.00           H  
ATOM   4307 2HB  GLN A 276      45.744  47.997  54.063  1.00  0.00           H  
ATOM   4308 1HG  GLN A 276      46.261  45.034  53.734  1.00  0.00           H  
ATOM   4309 2HG  GLN A 276      46.611  46.001  55.195  1.00  0.00           H  
ATOM   4310 1HE2 GLN A 276      43.096  44.259  54.895  1.00  0.00           H  
ATOM   4311 2HE2 GLN A 276      44.569  43.770  54.124  1.00  0.00           H  
ATOM   4312  N   PRO A 277      44.800  49.449  51.730  1.00  0.00           N  
ATOM   4313  CA  PRO A 277      44.912  50.746  51.051  1.00  0.00           C  
ATOM   4314  C   PRO A 277      46.363  51.235  50.962  1.00  0.00           C  
ATOM   4315  O   PRO A 277      47.057  51.350  51.974  1.00  0.00           O  
ATOM   4316  CB  PRO A 277      44.066  51.664  51.939  1.00  0.00           C  
ATOM   4317  CG  PRO A 277      43.064  50.752  52.560  1.00  0.00           C  
ATOM   4318  CD  PRO A 277      43.828  49.484  52.829  1.00  0.00           C  
ATOM   4319  HA  PRO A 277      44.501  50.659  50.035  1.00  0.00           H  
ATOM   4320 1HB  PRO A 277      44.705  52.164  52.682  1.00  0.00           H  
ATOM   4321 2HB  PRO A 277      43.604  52.455  51.330  1.00  0.00           H  
ATOM   4322 1HG  PRO A 277      42.654  51.203  53.475  1.00  0.00           H  
ATOM   4323 2HG  PRO A 277      42.216  50.597  51.875  1.00  0.00           H  
ATOM   4324 1HD  PRO A 277      44.329  49.558  53.806  1.00  0.00           H  
ATOM   4325 2HD  PRO A 277      43.138  48.627  52.810  1.00  0.00           H  
ATOM   4326  N   GLY A 278      46.816  51.529  49.748  1.00  0.00           N  
ATOM   4327  CA  GLY A 278      48.173  52.010  49.566  1.00  0.00           C  
ATOM   4328  C   GLY A 278      49.155  50.924  49.142  1.00  0.00           C  
ATOM   4329  O   GLY A 278      50.259  51.236  48.690  1.00  0.00           O  
ATOM   4330  H   GLY A 278      46.221  51.420  48.940  1.00  0.00           H  
ATOM   4331 1HA  GLY A 278      48.182  52.797  48.811  1.00  0.00           H  
ATOM   4332 2HA  GLY A 278      48.529  52.453  50.495  1.00  0.00           H  
ATOM   4333  N   ASP A 279      48.764  49.656  49.281  1.00  0.00           N  
ATOM   4334  CA  ASP A 279      49.645  48.540  48.929  1.00  0.00           C  
ATOM   4335  C   ASP A 279      50.049  48.527  47.470  1.00  0.00           C  
ATOM   4336  O   ASP A 279      51.223  48.350  47.142  1.00  0.00           O  
ATOM   4337  CB  ASP A 279      48.969  47.209  49.268  1.00  0.00           C  
ATOM   4338  CG  ASP A 279      48.887  46.950  50.766  1.00  0.00           C  
ATOM   4339  OD1 ASP A 279      49.238  47.827  51.520  1.00  0.00           O  
ATOM   4340  OD2 ASP A 279      48.475  45.879  51.142  1.00  0.00           O  
ATOM   4341  H   ASP A 279      47.840  49.459  49.637  1.00  0.00           H  
ATOM   4342  HA  ASP A 279      50.562  48.626  49.513  1.00  0.00           H  
ATOM   4343 1HB  ASP A 279      47.960  47.198  48.856  1.00  0.00           H  
ATOM   4344 2HB  ASP A 279      49.521  46.392  48.802  1.00  0.00           H  
ATOM   4345  N   MET A 280      49.064  48.699  46.597  1.00  0.00           N  
ATOM   4346  CA  MET A 280      49.313  48.640  45.161  1.00  0.00           C  
ATOM   4347  C   MET A 280      50.123  49.831  44.695  1.00  0.00           C  
ATOM   4348  O   MET A 280      50.907  49.732  43.751  1.00  0.00           O  
ATOM   4349  CB  MET A 280      47.993  48.565  44.397  1.00  0.00           C  
ATOM   4350  CG  MET A 280      47.161  47.326  44.697  1.00  0.00           C  
ATOM   4351  SD  MET A 280      48.130  45.806  44.634  1.00  0.00           S  
ATOM   4352  CE  MET A 280      48.530  45.732  42.890  1.00  0.00           C  
ATOM   4353  H   MET A 280      48.126  48.873  46.926  1.00  0.00           H  
ATOM   4354  HA  MET A 280      49.879  47.733  44.945  1.00  0.00           H  
ATOM   4355 1HB  MET A 280      47.387  49.439  44.631  1.00  0.00           H  
ATOM   4356 2HB  MET A 280      48.192  48.583  43.324  1.00  0.00           H  
ATOM   4357 1HG  MET A 280      46.722  47.414  45.690  1.00  0.00           H  
ATOM   4358 2HG  MET A 280      46.351  47.248  43.972  1.00  0.00           H  
ATOM   4359 1HE  MET A 280      49.130  44.843  42.691  1.00  0.00           H  
ATOM   4360 2HE  MET A 280      47.610  45.688  42.307  1.00  0.00           H  
ATOM   4361 3HE  MET A 280      49.096  46.621  42.609  1.00  0.00           H  
ATOM   4362  N   GLU A 281      49.948  50.960  45.360  1.00  0.00           N  
ATOM   4363  CA  GLU A 281      50.731  52.120  44.998  1.00  0.00           C  
ATOM   4364  C   GLU A 281      52.172  51.867  45.442  1.00  0.00           C  
ATOM   4365  O   GLU A 281      53.127  52.129  44.706  1.00  0.00           O  
ATOM   4366  CB  GLU A 281      50.172  53.387  45.649  1.00  0.00           C  
ATOM   4367  CG  GLU A 281      48.823  53.832  45.102  1.00  0.00           C  
ATOM   4368  CD  GLU A 281      48.274  55.040  45.810  1.00  0.00           C  
ATOM   4369  OE1 GLU A 281      48.861  55.453  46.781  1.00  0.00           O  
ATOM   4370  OE2 GLU A 281      47.267  55.550  45.378  1.00  0.00           O  
ATOM   4371  H   GLU A 281      49.281  51.033  46.115  1.00  0.00           H  
ATOM   4372  HA  GLU A 281      50.680  52.249  43.916  1.00  0.00           H  
ATOM   4373 1HB  GLU A 281      50.062  53.228  46.721  1.00  0.00           H  
ATOM   4374 2HB  GLU A 281      50.876  54.208  45.510  1.00  0.00           H  
ATOM   4375 1HG  GLU A 281      48.930  54.063  44.043  1.00  0.00           H  
ATOM   4376 2HG  GLU A 281      48.116  53.009  45.196  1.00  0.00           H  
ATOM   4377  N   LEU A 282      52.311  51.340  46.651  1.00  0.00           N  
ATOM   4378  CA  LEU A 282      53.609  50.955  47.202  1.00  0.00           C  
ATOM   4379  C   LEU A 282      54.411  50.059  46.238  1.00  0.00           C  
ATOM   4380  O   LEU A 282      55.592  50.307  45.959  1.00  0.00           O  
ATOM   4381  CB  LEU A 282      53.409  50.227  48.537  1.00  0.00           C  
ATOM   4382  CG  LEU A 282      54.682  49.673  49.190  1.00  0.00           C  
ATOM   4383  CD1 LEU A 282      55.620  50.823  49.530  1.00  0.00           C  
ATOM   4384  CD2 LEU A 282      54.311  48.884  50.437  1.00  0.00           C  
ATOM   4385  H   LEU A 282      51.480  51.201  47.208  1.00  0.00           H  
ATOM   4386  HA  LEU A 282      54.190  51.859  47.381  1.00  0.00           H  
ATOM   4387 1HB  LEU A 282      52.948  50.916  49.243  1.00  0.00           H  
ATOM   4388 2HB  LEU A 282      52.727  49.392  48.379  1.00  0.00           H  
ATOM   4389  HG  LEU A 282      55.197  49.019  48.486  1.00  0.00           H  
ATOM   4390 1HD1 LEU A 282      56.525  50.428  49.993  1.00  0.00           H  
ATOM   4391 2HD1 LEU A 282      55.885  51.358  48.618  1.00  0.00           H  
ATOM   4392 3HD1 LEU A 282      55.126  51.504  50.221  1.00  0.00           H  
ATOM   4393 1HD2 LEU A 282      55.216  48.489  50.900  1.00  0.00           H  
ATOM   4394 2HD2 LEU A 282      53.797  49.537  51.142  1.00  0.00           H  
ATOM   4395 3HD2 LEU A 282      53.654  48.058  50.162  1.00  0.00           H  
ATOM   4396  N   ILE A 283      53.731  49.028  45.734  1.00  0.00           N  
ATOM   4397  CA  ILE A 283      54.270  48.059  44.781  1.00  0.00           C  
ATOM   4398  C   ILE A 283      54.619  48.641  43.408  1.00  0.00           C  
ATOM   4399  O   ILE A 283      55.661  48.309  42.846  1.00  0.00           O  
ATOM   4400  CB  ILE A 283      53.271  46.904  44.588  1.00  0.00           C  
ATOM   4401  CG1 ILE A 283      53.150  46.082  45.874  1.00  0.00           C  
ATOM   4402  CG2 ILE A 283      53.697  46.021  43.425  1.00  0.00           C  
ATOM   4403  CD1 ILE A 283      52.000  45.101  45.866  1.00  0.00           C  
ATOM   4404  H   ILE A 283      52.777  48.930  46.049  1.00  0.00           H  
ATOM   4405  HA  ILE A 283      55.200  47.659  45.184  1.00  0.00           H  
ATOM   4406  HB  ILE A 283      52.281  47.310  44.380  1.00  0.00           H  
ATOM   4407 1HG1 ILE A 283      54.072  45.525  46.037  1.00  0.00           H  
ATOM   4408 2HG1 ILE A 283      53.019  46.752  46.723  1.00  0.00           H  
ATOM   4409 1HG2 ILE A 283      52.980  45.209  43.303  1.00  0.00           H  
ATOM   4410 2HG2 ILE A 283      53.732  46.613  42.512  1.00  0.00           H  
ATOM   4411 3HG2 ILE A 283      54.684  45.605  43.627  1.00  0.00           H  
ATOM   4412 1HD1 ILE A 283      51.980  44.556  46.810  1.00  0.00           H  
ATOM   4413 2HD1 ILE A 283      51.061  45.641  45.738  1.00  0.00           H  
ATOM   4414 3HD1 ILE A 283      52.128  44.397  45.044  1.00  0.00           H  
ATOM   4415  N   GLN A 284      53.760  49.504  42.864  1.00  0.00           N  
ATOM   4416  CA  GLN A 284      54.036  50.068  41.539  1.00  0.00           C  
ATOM   4417  C   GLN A 284      55.156  51.105  41.533  1.00  0.00           C  
ATOM   4418  O   GLN A 284      54.898  52.310  41.478  1.00  0.00           O  
ATOM   4419  CB  GLN A 284      52.780  50.687  40.917  1.00  0.00           C  
ATOM   4420  CG  GLN A 284      53.010  51.232  39.504  1.00  0.00           C  
ATOM   4421  CD  GLN A 284      51.843  52.062  38.997  1.00  0.00           C  
ATOM   4422  OE1 GLN A 284      51.025  52.554  39.781  1.00  0.00           O  
ATOM   4423  NE2 GLN A 284      51.753  52.210  37.676  1.00  0.00           N  
ATOM   4424  H   GLN A 284      52.918  49.777  43.349  1.00  0.00           H  
ATOM   4425  HA  GLN A 284      54.378  49.265  40.885  1.00  0.00           H  
ATOM   4426 1HB  GLN A 284      51.989  49.938  40.875  1.00  0.00           H  
ATOM   4427 2HB  GLN A 284      52.425  51.501  41.549  1.00  0.00           H  
ATOM   4428 1HG  GLN A 284      53.898  51.864  39.509  1.00  0.00           H  
ATOM   4429 2HG  GLN A 284      53.152  50.394  38.822  1.00  0.00           H  
ATOM   4430 1HE2 GLN A 284      51.006  52.747  37.282  1.00  0.00           H  
ATOM   4431 2HE2 GLN A 284      52.432  51.787  37.077  1.00  0.00           H  
ATOM   4432  N   GLN A 285      56.401  50.625  41.582  1.00  0.00           N  
ATOM   4433  CA  GLN A 285      57.581  51.487  41.534  1.00  0.00           C  
ATOM   4434  C   GLN A 285      58.705  50.854  40.704  1.00  0.00           C  
ATOM   4435  O   GLN A 285      59.663  50.326  41.253  1.00  0.00           O  
ATOM   4436  CB  GLN A 285      58.080  51.784  42.950  1.00  0.00           C  
ATOM   4437  CG  GLN A 285      57.101  52.574  43.803  1.00  0.00           C  
ATOM   4438  CD  GLN A 285      57.746  53.133  45.057  1.00  0.00           C  
ATOM   4439  OE1 GLN A 285      58.654  53.966  44.986  1.00  0.00           O  
ATOM   4440  NE2 GLN A 285      57.279  52.679  46.214  1.00  0.00           N  
ATOM   4441  H   GLN A 285      56.524  49.625  41.654  1.00  0.00           H  
ATOM   4442  HA  GLN A 285      57.300  52.432  41.070  1.00  0.00           H  
ATOM   4443 1HB  GLN A 285      58.295  50.848  43.465  1.00  0.00           H  
ATOM   4444 2HB  GLN A 285      59.011  52.349  42.897  1.00  0.00           H  
ATOM   4445 1HG  GLN A 285      56.714  53.407  43.216  1.00  0.00           H  
ATOM   4446 2HG  GLN A 285      56.284  51.917  44.102  1.00  0.00           H  
ATOM   4447 1HE2 GLN A 285      57.665  53.012  47.075  1.00  0.00           H  
ATOM   4448 2HE2 GLN A 285      56.541  52.004  46.226  1.00  0.00           H  
ATOM   4449  N   PRO A 286      58.602  50.915  39.365  1.00  0.00           N  
ATOM   4450  CA  PRO A 286      59.563  50.323  38.425  1.00  0.00           C  
ATOM   4451  C   PRO A 286      61.031  50.599  38.749  1.00  0.00           C  
ATOM   4452  O   PRO A 286      61.881  49.722  38.588  1.00  0.00           O  
ATOM   4453  CB  PRO A 286      59.164  50.981  37.100  1.00  0.00           C  
ATOM   4454  CG  PRO A 286      57.699  51.219  37.236  1.00  0.00           C  
ATOM   4455  CD  PRO A 286      57.523  51.660  38.665  1.00  0.00           C  
ATOM   4456  HA  PRO A 286      59.440  49.230  38.424  1.00  0.00           H  
ATOM   4457 1HB  PRO A 286      59.736  51.909  36.954  1.00  0.00           H  
ATOM   4458 2HB  PRO A 286      59.412  50.315  36.260  1.00  0.00           H  
ATOM   4459 1HG  PRO A 286      57.369  51.980  36.514  1.00  0.00           H  
ATOM   4460 2HG  PRO A 286      57.142  50.299  37.005  1.00  0.00           H  
ATOM   4461 1HD  PRO A 286      57.678  52.747  38.736  1.00  0.00           H  
ATOM   4462 2HD  PRO A 286      56.515  51.388  39.012  1.00  0.00           H  
ATOM   4463  N   GLY A 287      61.331  51.811  39.206  1.00  0.00           N  
ATOM   4464  CA  GLY A 287      62.696  52.116  39.591  1.00  0.00           C  
ATOM   4465  C   GLY A 287      63.520  52.523  38.382  1.00  0.00           C  
ATOM   4466  O   GLY A 287      62.995  53.120  37.438  1.00  0.00           O  
ATOM   4467  H   GLY A 287      60.625  52.527  39.291  1.00  0.00           H  
ATOM   4468 1HA  GLY A 287      62.697  52.921  40.327  1.00  0.00           H  
ATOM   4469 2HA  GLY A 287      63.144  51.245  40.067  1.00  0.00           H  
ATOM   4470  N   ASP A 288      64.806  52.182  38.411  1.00  0.00           N  
ATOM   4471  CA  ASP A 288      65.735  52.506  37.329  1.00  0.00           C  
ATOM   4472  C   ASP A 288      65.885  51.433  36.256  1.00  0.00           C  
ATOM   4473  O   ASP A 288      66.203  51.735  35.102  1.00  0.00           O  
ATOM   4474  CB  ASP A 288      67.116  52.806  37.917  1.00  0.00           C  
ATOM   4475  CG  ASP A 288      67.127  54.047  38.799  1.00  0.00           C  
ATOM   4476  OD1 ASP A 288      67.061  55.130  38.268  1.00  0.00           O  
ATOM   4477  OD2 ASP A 288      67.202  53.900  39.996  1.00  0.00           O  
ATOM   4478  H   ASP A 288      65.147  51.678  39.216  1.00  0.00           H  
ATOM   4479  HA  ASP A 288      65.359  53.381  36.801  1.00  0.00           H  
ATOM   4480 1HB  ASP A 288      67.452  51.954  38.509  1.00  0.00           H  
ATOM   4481 2HB  ASP A 288      67.833  52.946  37.108  1.00  0.00           H  
ATOM   4482  N   PHE A 289      65.661  50.185  36.657  1.00  0.00           N  
ATOM   4483  CA  PHE A 289      65.761  49.079  35.707  1.00  0.00           C  
ATOM   4484  C   PHE A 289      64.859  47.910  36.061  1.00  0.00           C  
ATOM   4485  O   PHE A 289      64.408  47.756  37.193  1.00  0.00           O  
ATOM   4486  CB  PHE A 289      67.197  48.549  35.605  1.00  0.00           C  
ATOM   4487  CG  PHE A 289      67.669  47.813  36.833  1.00  0.00           C  
ATOM   4488  CD1 PHE A 289      68.149  48.513  37.933  1.00  0.00           C  
ATOM   4489  CD2 PHE A 289      67.620  46.412  36.892  1.00  0.00           C  
ATOM   4490  CE1 PHE A 289      68.578  47.843  39.075  1.00  0.00           C  
ATOM   4491  CE2 PHE A 289      68.044  45.730  38.028  1.00  0.00           C  
ATOM   4492  CZ  PHE A 289      68.525  46.444  39.123  1.00  0.00           C  
ATOM   4493  H   PHE A 289      65.437  49.987  37.621  1.00  0.00           H  
ATOM   4494  HA  PHE A 289      65.462  49.441  34.721  1.00  0.00           H  
ATOM   4495 1HB  PHE A 289      67.275  47.873  34.754  1.00  0.00           H  
ATOM   4496 2HB  PHE A 289      67.879  49.380  35.425  1.00  0.00           H  
ATOM   4497  HD1 PHE A 289      68.188  49.602  37.895  1.00  0.00           H  
ATOM   4498  HD2 PHE A 289      67.244  45.857  36.032  1.00  0.00           H  
ATOM   4499  HE1 PHE A 289      68.955  48.407  39.928  1.00  0.00           H  
ATOM   4500  HE2 PHE A 289      68.005  44.641  38.063  1.00  0.00           H  
ATOM   4501  HZ  PHE A 289      68.858  45.914  40.015  1.00  0.00           H  
ATOM   4502  N   LEU A 290      64.638  47.064  35.074  1.00  0.00           N  
ATOM   4503  CA  LEU A 290      63.934  45.826  35.290  1.00  0.00           C  
ATOM   4504  C   LEU A 290      64.913  44.683  35.071  1.00  0.00           C  
ATOM   4505  O   LEU A 290      65.504  44.567  33.997  1.00  0.00           O  
ATOM   4506  CB  LEU A 290      62.736  45.704  34.338  1.00  0.00           C  
ATOM   4507  CG  LEU A 290      61.971  44.377  34.398  1.00  0.00           C  
ATOM   4508  CD1 LEU A 290      61.311  44.232  35.762  1.00  0.00           C  
ATOM   4509  CD2 LEU A 290      60.937  44.335  33.282  1.00  0.00           C  
ATOM   4510  H   LEU A 290      64.969  47.285  34.145  1.00  0.00           H  
ATOM   4511  HA  LEU A 290      63.534  45.828  36.303  1.00  0.00           H  
ATOM   4512 1HB  LEU A 290      62.032  46.503  34.562  1.00  0.00           H  
ATOM   4513 2HB  LEU A 290      63.091  45.837  33.315  1.00  0.00           H  
ATOM   4514  HG  LEU A 290      62.670  43.548  34.276  1.00  0.00           H  
ATOM   4515 1HD1 LEU A 290      60.767  43.288  35.805  1.00  0.00           H  
ATOM   4516 2HD1 LEU A 290      62.074  44.245  36.540  1.00  0.00           H  
ATOM   4517 3HD1 LEU A 290      60.617  45.058  35.919  1.00  0.00           H  
ATOM   4518 1HD2 LEU A 290      60.393  43.391  33.324  1.00  0.00           H  
ATOM   4519 2HD2 LEU A 290      60.238  45.162  33.404  1.00  0.00           H  
ATOM   4520 3HD2 LEU A 290      61.438  44.422  32.319  1.00  0.00           H  
ATOM   4521  N   GLY A 291      65.109  43.871  36.105  1.00  0.00           N  
ATOM   4522  CA  GLY A 291      65.951  42.699  35.964  1.00  0.00           C  
ATOM   4523  C   GLY A 291      65.102  41.553  35.442  1.00  0.00           C  
ATOM   4524  O   GLY A 291      63.968  41.371  35.898  1.00  0.00           O  
ATOM   4525  H   GLY A 291      64.676  44.061  36.997  1.00  0.00           H  
ATOM   4526 1HA  GLY A 291      66.771  42.920  35.282  1.00  0.00           H  
ATOM   4527 2HA  GLY A 291      66.392  42.450  36.928  1.00  0.00           H  
ATOM   4528  N   ILE A 292      65.649  40.790  34.494  1.00  0.00           N  
ATOM   4529  CA  ILE A 292      64.971  39.642  33.887  1.00  0.00           C  
ATOM   4530  C   ILE A 292      65.821  38.371  34.023  1.00  0.00           C  
ATOM   4531  O   ILE A 292      67.031  38.404  33.824  1.00  0.00           O  
ATOM   4532  CB  ILE A 292      64.667  39.905  32.401  1.00  0.00           C  
ATOM   4533  CG1 ILE A 292      63.717  41.097  32.254  1.00  0.00           C  
ATOM   4534  CG2 ILE A 292      64.075  38.665  31.751  1.00  0.00           C  
ATOM   4535  CD1 ILE A 292      62.343  40.858  32.835  1.00  0.00           C  
ATOM   4536  H   ILE A 292      66.582  41.028  34.189  1.00  0.00           H  
ATOM   4537  HA  ILE A 292      64.022  39.491  34.401  1.00  0.00           H  
ATOM   4538  HB  ILE A 292      65.588  40.171  31.883  1.00  0.00           H  
ATOM   4539 1HG1 ILE A 292      64.149  41.969  32.743  1.00  0.00           H  
ATOM   4540 2HG1 ILE A 292      63.601  41.342  31.197  1.00  0.00           H  
ATOM   4541 1HG2 ILE A 292      63.865  38.869  30.702  1.00  0.00           H  
ATOM   4542 2HG2 ILE A 292      64.784  37.842  31.826  1.00  0.00           H  
ATOM   4543 3HG2 ILE A 292      63.149  38.393  32.260  1.00  0.00           H  
ATOM   4544 1HD1 ILE A 292      61.727  41.746  32.692  1.00  0.00           H  
ATOM   4545 2HD1 ILE A 292      61.878  40.009  32.333  1.00  0.00           H  
ATOM   4546 3HD1 ILE A 292      62.430  40.646  33.900  1.00  0.00           H  
ATOM   4547  N   ASN A 293      65.178  37.258  34.368  1.00  0.00           N  
ATOM   4548  CA  ASN A 293      65.804  35.931  34.401  1.00  0.00           C  
ATOM   4549  C   ASN A 293      65.067  35.122  33.321  1.00  0.00           C  
ATOM   4550  O   ASN A 293      63.889  35.368  33.064  1.00  0.00           O  
ATOM   4551  CB  ASN A 293      65.710  35.282  35.770  1.00  0.00           C  
ATOM   4552  CG  ASN A 293      66.357  36.109  36.846  1.00  0.00           C  
ATOM   4553  OD1 ASN A 293      67.161  37.004  36.560  1.00  0.00           O  
ATOM   4554  ND2 ASN A 293      66.022  35.827  38.080  1.00  0.00           N  
ATOM   4555  H   ASN A 293      64.204  37.348  34.617  1.00  0.00           H  
ATOM   4556  HA  ASN A 293      66.872  36.048  34.216  1.00  0.00           H  
ATOM   4557 1HB  ASN A 293      64.662  35.126  36.029  1.00  0.00           H  
ATOM   4558 2HB  ASN A 293      66.190  34.303  35.742  1.00  0.00           H  
ATOM   4559 1HD2 ASN A 293      66.421  36.345  38.837  1.00  0.00           H  
ATOM   4560 2HD2 ASN A 293      65.367  35.095  38.264  1.00  0.00           H  
ATOM   4561  N   TYR A 294      65.772  34.134  32.630  1.00  0.00           N  
ATOM   4562  CA  TYR A 294      65.119  33.237  31.676  1.00  0.00           C  
ATOM   4563  C   TYR A 294      66.005  32.030  31.383  1.00  0.00           C  
ATOM   4564  O   TYR A 294      67.234  32.146  31.290  1.00  0.00           O  
ATOM   4565  CB  TYR A 294      64.781  33.978  30.380  1.00  0.00           C  
ATOM   4566  CG  TYR A 294      64.300  33.074  29.267  1.00  0.00           C  
ATOM   4567  CD1 TYR A 294      62.941  32.875  29.074  1.00  0.00           C  
ATOM   4568  CD2 TYR A 294      65.218  32.443  28.441  1.00  0.00           C  
ATOM   4569  CE1 TYR A 294      62.502  32.049  28.057  1.00  0.00           C  
ATOM   4570  CE2 TYR A 294      64.779  31.617  27.424  1.00  0.00           C  
ATOM   4571  CZ  TYR A 294      63.426  31.419  27.232  1.00  0.00           C  
ATOM   4572  OH  TYR A 294      62.989  30.597  26.219  1.00  0.00           O  
ATOM   4573  H   TYR A 294      66.770  34.061  32.769  1.00  0.00           H  
ATOM   4574  HA  TYR A 294      64.181  32.893  32.112  1.00  0.00           H  
ATOM   4575 1HB  TYR A 294      64.005  34.719  30.576  1.00  0.00           H  
ATOM   4576 2HB  TYR A 294      65.663  34.513  30.027  1.00  0.00           H  
ATOM   4577  HD1 TYR A 294      62.220  33.371  29.724  1.00  0.00           H  
ATOM   4578  HD2 TYR A 294      66.286  32.598  28.594  1.00  0.00           H  
ATOM   4579  HE1 TYR A 294      61.434  31.893  27.905  1.00  0.00           H  
ATOM   4580  HE2 TYR A 294      65.500  31.120  26.775  1.00  0.00           H  
ATOM   4581  HH  TYR A 294      63.746  30.243  25.746  1.00  0.00           H  
ATOM   4582  N   TYR A 295      65.371  30.804  31.256  1.00  0.00           N  
ATOM   4583  CA  TYR A 295      66.129  29.652  30.759  1.00  0.00           C  
ATOM   4584  C   TYR A 295      65.475  28.994  29.563  1.00  0.00           C  
ATOM   4585  O   TYR A 295      66.154  28.677  28.582  1.00  0.00           O  
ATOM   4586  CB  TYR A 295      66.319  28.621  31.873  1.00  0.00           C  
ATOM   4587  CG  TYR A 295      67.178  29.111  33.018  1.00  0.00           C  
ATOM   4588  CD1 TYR A 295      66.593  29.443  34.231  1.00  0.00           C  
ATOM   4589  CD2 TYR A 295      68.550  29.227  32.855  1.00  0.00           C  
ATOM   4590  CE1 TYR A 295      67.378  29.891  35.277  1.00  0.00           C  
ATOM   4591  CE2 TYR A 295      69.335  29.674  33.900  1.00  0.00           C  
ATOM   4592  CZ  TYR A 295      68.753  30.005  35.106  1.00  0.00           C  
ATOM   4593  OH  TYR A 295      69.535  30.450  36.147  1.00  0.00           O  
ATOM   4594  H   TYR A 295      64.412  30.675  31.544  1.00  0.00           H  
ATOM   4595  HA  TYR A 295      67.109  29.998  30.431  1.00  0.00           H  
ATOM   4596 1HB  TYR A 295      65.346  28.336  32.275  1.00  0.00           H  
ATOM   4597 2HB  TYR A 295      66.778  27.723  31.463  1.00  0.00           H  
ATOM   4598  HD1 TYR A 295      65.514  29.352  34.359  1.00  0.00           H  
ATOM   4599  HD2 TYR A 295      69.010  28.965  31.901  1.00  0.00           H  
ATOM   4600  HE1 TYR A 295      66.919  30.153  36.229  1.00  0.00           H  
ATOM   4601  HE2 TYR A 295      70.414  29.766  33.772  1.00  0.00           H  
ATOM   4602  HH  TYR A 295      69.000  30.518  36.942  1.00  0.00           H  
ATOM   4603  N   THR A 296      64.160  28.796  29.643  1.00  0.00           N  
ATOM   4604  CA  THR A 296      63.430  28.115  28.575  1.00  0.00           C  
ATOM   4605  C   THR A 296      61.962  28.519  28.463  1.00  0.00           C  
ATOM   4606  O   THR A 296      61.341  28.897  29.450  1.00  0.00           O  
ATOM   4607  CB  THR A 296      63.513  26.589  28.763  1.00  0.00           C  
ATOM   4608  OG1 THR A 296      62.751  25.937  27.738  1.00  0.00           O  
ATOM   4609  CG2 THR A 296      62.970  26.189  30.126  1.00  0.00           C  
ATOM   4610  H   THR A 296      63.654  29.123  30.454  1.00  0.00           H  
ATOM   4611  HA  THR A 296      63.895  28.370  27.622  1.00  0.00           H  
ATOM   4612  HB  THR A 296      64.551  26.268  28.683  1.00  0.00           H  
ATOM   4613  HG1 THR A 296      61.834  26.217  27.795  1.00  0.00           H  
ATOM   4614 1HG2 THR A 296      63.036  25.107  30.241  1.00  0.00           H  
ATOM   4615 2HG2 THR A 296      63.554  26.674  30.907  1.00  0.00           H  
ATOM   4616 3HG2 THR A 296      61.928  26.498  30.207  1.00  0.00           H  
ATOM   4617  N   ARG A 297      61.420  28.446  27.253  1.00  0.00           N  
ATOM   4618  CA  ARG A 297      60.009  28.741  27.015  1.00  0.00           C  
ATOM   4619  C   ARG A 297      59.184  27.541  27.477  1.00  0.00           C  
ATOM   4620  O   ARG A 297      59.733  26.498  27.816  1.00  0.00           O  
ATOM   4621  CB  ARG A 297      59.765  28.939  25.522  1.00  0.00           C  
ATOM   4622  CG  ARG A 297      59.983  27.659  24.753  1.00  0.00           C  
ATOM   4623  CD  ARG A 297      59.540  27.805  23.338  1.00  0.00           C  
ATOM   4624  NE  ARG A 297      59.821  26.600  22.569  1.00  0.00           N  
ATOM   4625  CZ  ARG A 297      59.397  26.396  21.328  1.00  0.00           C  
ATOM   4626  NH1 ARG A 297      59.706  25.271  20.692  1.00  0.00           N  
ATOM   4627  NH2 ARG A 297      58.646  27.316  20.732  1.00  0.00           N  
ATOM   4628  H   ARG A 297      62.005  28.176  26.474  1.00  0.00           H  
ATOM   4629  HA  ARG A 297      59.755  29.663  27.539  1.00  0.00           H  
ATOM   4630 1HB  ARG A 297      58.746  29.287  25.362  1.00  0.00           H  
ATOM   4631 2HB  ARG A 297      60.437  29.708  25.141  1.00  0.00           H  
ATOM   4632 1HG  ARG A 297      61.043  27.405  24.763  1.00  0.00           H  
ATOM   4633 2HG  ARG A 297      59.413  26.854  25.217  1.00  0.00           H  
ATOM   4634 1HD  ARG A 297      58.466  27.990  23.310  1.00  0.00           H  
ATOM   4635 2HD  ARG A 297      60.064  28.639  22.876  1.00  0.00           H  
ATOM   4636  HE  ARG A 297      60.372  25.877  23.012  1.00  0.00           H  
ATOM   4637 1HH1 ARG A 297      60.263  24.565  21.153  1.00  0.00           H  
ATOM   4638 2HH1 ARG A 297      59.381  25.120  19.748  1.00  0.00           H  
ATOM   4639 1HH2 ARG A 297      58.401  28.164  21.224  1.00  0.00           H  
ATOM   4640 2HH2 ARG A 297      58.322  27.168  19.789  1.00  0.00           H  
ATOM   4641  N   SER A 298      57.866  27.692  27.492  1.00  0.00           N  
ATOM   4642  CA  SER A 298      57.004  26.600  27.909  1.00  0.00           C  
ATOM   4643  C   SER A 298      55.995  26.365  26.788  1.00  0.00           C  
ATOM   4644  O   SER A 298      55.612  27.303  26.089  1.00  0.00           O  
ATOM   4645  CB  SER A 298      56.300  26.927  29.212  1.00  0.00           C  
ATOM   4646  OG  SER A 298      55.448  28.028  29.059  1.00  0.00           O  
ATOM   4647  H   SER A 298      57.450  28.568  27.211  1.00  0.00           H  
ATOM   4648  HA  SER A 298      57.619  25.712  28.066  1.00  0.00           H  
ATOM   4649 1HB  SER A 298      55.725  26.062  29.541  1.00  0.00           H  
ATOM   4650 2HB  SER A 298      57.040  27.140  29.981  1.00  0.00           H  
ATOM   4651  HG  SER A 298      55.043  28.171  29.918  1.00  0.00           H  
ATOM   4652  N   ILE A 299      55.619  25.103  26.594  1.00  0.00           N  
ATOM   4653  CA  ILE A 299      54.649  24.722  25.574  1.00  0.00           C  
ATOM   4654  C   ILE A 299      53.497  24.224  26.416  1.00  0.00           C  
ATOM   4655  O   ILE A 299      53.631  23.214  27.107  1.00  0.00           O  
ATOM   4656  CB  ILE A 299      55.118  23.549  24.713  1.00  0.00           C  
ATOM   4657  CG1 ILE A 299      56.463  23.862  24.068  1.00  0.00           C  
ATOM   4658  CG2 ILE A 299      54.083  23.263  23.642  1.00  0.00           C  
ATOM   4659  CD1 ILE A 299      56.429  25.057  23.165  1.00  0.00           C  
ATOM   4660  H   ILE A 299      56.024  24.387  27.180  1.00  0.00           H  
ATOM   4661  HA  ILE A 299      54.494  25.572  24.911  1.00  0.00           H  
ATOM   4662  HB  ILE A 299      55.246  22.667  25.339  1.00  0.00           H  
ATOM   4663 1HG1 ILE A 299      57.206  24.039  24.845  1.00  0.00           H  
ATOM   4664 2HG1 ILE A 299      56.798  23.003  23.487  1.00  0.00           H  
ATOM   4665 1HG2 ILE A 299      54.417  22.427  23.027  1.00  0.00           H  
ATOM   4666 2HG2 ILE A 299      53.134  23.010  24.112  1.00  0.00           H  
ATOM   4667 3HG2 ILE A 299      53.954  24.145  23.014  1.00  0.00           H  
ATOM   4668 1HD1 ILE A 299      57.419  25.222  22.740  1.00  0.00           H  
ATOM   4669 2HD1 ILE A 299      55.712  24.883  22.361  1.00  0.00           H  
ATOM   4670 3HD1 ILE A 299      56.128  25.935  23.735  1.00  0.00           H  
ATOM   4671  N   ILE A 300      52.366  24.920  26.349  1.00  0.00           N  
ATOM   4672  CA  ILE A 300      51.216  24.581  27.165  1.00  0.00           C  
ATOM   4673  C   ILE A 300      49.978  24.006  26.464  1.00  0.00           C  
ATOM   4674  O   ILE A 300      49.577  24.450  25.380  1.00  0.00           O  
ATOM   4675  CB  ILE A 300      50.783  25.834  27.948  1.00  0.00           C  
ATOM   4676  CG1 ILE A 300      51.574  25.947  29.254  1.00  0.00           C  
ATOM   4677  CG2 ILE A 300      49.290  25.798  28.226  1.00  0.00           C  
ATOM   4678  CD1 ILE A 300      52.982  26.465  29.074  1.00  0.00           C  
ATOM   4679  H   ILE A 300      52.305  25.704  25.715  1.00  0.00           H  
ATOM   4680  HA  ILE A 300      51.498  23.777  27.843  1.00  0.00           H  
ATOM   4681  HB  ILE A 300      51.013  26.725  27.363  1.00  0.00           H  
ATOM   4682 1HG1 ILE A 300      51.050  26.612  29.939  1.00  0.00           H  
ATOM   4683 2HG1 ILE A 300      51.630  24.967  29.730  1.00  0.00           H  
ATOM   4684 1HG2 ILE A 300      49.001  26.691  28.781  1.00  0.00           H  
ATOM   4685 2HG2 ILE A 300      48.744  25.764  27.284  1.00  0.00           H  
ATOM   4686 3HG2 ILE A 300      49.051  24.912  28.815  1.00  0.00           H  
ATOM   4687 1HD1 ILE A 300      53.478  26.516  30.042  1.00  0.00           H  
ATOM   4688 2HD1 ILE A 300      53.536  25.793  28.417  1.00  0.00           H  
ATOM   4689 3HD1 ILE A 300      52.949  27.460  28.630  1.00  0.00           H  
ATOM   4690  N   ARG A 301      49.377  23.012  27.117  1.00  0.00           N  
ATOM   4691  CA  ARG A 301      48.132  22.402  26.666  1.00  0.00           C  
ATOM   4692  C   ARG A 301      47.196  22.438  27.857  1.00  0.00           C  
ATOM   4693  O   ARG A 301      47.631  22.598  28.998  1.00  0.00           O  
ATOM   4694  CB  ARG A 301      48.334  20.971  26.188  1.00  0.00           C  
ATOM   4695  CG  ARG A 301      48.813  20.002  27.257  1.00  0.00           C  
ATOM   4696  CD  ARG A 301      48.571  18.589  26.865  1.00  0.00           C  
ATOM   4697  NE  ARG A 301      47.152  18.274  26.821  1.00  0.00           N  
ATOM   4698  CZ  ARG A 301      46.639  17.122  26.348  1.00  0.00           C  
ATOM   4699  NH1 ARG A 301      47.439  16.188  25.882  1.00  0.00           N  
ATOM   4700  NH2 ARG A 301      45.331  16.930  26.351  1.00  0.00           N  
ATOM   4701  H   ARG A 301      49.812  22.673  27.962  1.00  0.00           H  
ATOM   4702  HA  ARG A 301      47.760  22.966  25.810  1.00  0.00           H  
ATOM   4703 1HB  ARG A 301      47.397  20.586  25.789  1.00  0.00           H  
ATOM   4704 2HB  ARG A 301      49.065  20.958  25.379  1.00  0.00           H  
ATOM   4705 1HG  ARG A 301      49.883  20.135  27.416  1.00  0.00           H  
ATOM   4706 2HG  ARG A 301      48.280  20.195  28.189  1.00  0.00           H  
ATOM   4707 1HD  ARG A 301      48.991  18.410  25.876  1.00  0.00           H  
ATOM   4708 2HD  ARG A 301      49.046  17.926  27.586  1.00  0.00           H  
ATOM   4709  HE  ARG A 301      46.505  18.968  27.172  1.00  0.00           H  
ATOM   4710 1HH1 ARG A 301      48.438  16.335  25.879  1.00  0.00           H  
ATOM   4711 2HH1 ARG A 301      47.054  15.325  25.526  1.00  0.00           H  
ATOM   4712 1HH2 ARG A 301      44.716  17.648  26.710  1.00  0.00           H  
ATOM   4713 2HH2 ARG A 301      44.947  16.067  25.996  1.00  0.00           H  
ATOM   4714  N   SER A 302      45.895  22.295  27.601  1.00  0.00           N  
ATOM   4715  CA  SER A 302      44.895  22.260  28.641  1.00  0.00           C  
ATOM   4716  C   SER A 302      44.590  20.848  29.093  1.00  0.00           C  
ATOM   4717  O   SER A 302      44.610  19.901  28.300  1.00  0.00           O  
ATOM   4718  CB  SER A 302      43.623  22.926  28.152  1.00  0.00           C  
ATOM   4719  OG  SER A 302      42.601  22.816  29.105  1.00  0.00           O  
ATOM   4720  H   SER A 302      45.562  22.205  26.652  1.00  0.00           H  
ATOM   4721  HA  SER A 302      45.271  22.816  29.501  1.00  0.00           H  
ATOM   4722 1HB  SER A 302      43.819  23.977  27.945  1.00  0.00           H  
ATOM   4723 2HB  SER A 302      43.305  22.462  27.219  1.00  0.00           H  
ATOM   4724  HG  SER A 302      42.460  21.875  29.234  1.00  0.00           H  
ATOM   4725  N   THR A 303      44.323  20.725  30.396  1.00  0.00           N  
ATOM   4726  CA  THR A 303      43.874  19.469  30.986  1.00  0.00           C  
ATOM   4727  C   THR A 303      42.592  19.820  31.732  1.00  0.00           C  
ATOM   4728  O   THR A 303      42.156  20.971  31.702  1.00  0.00           O  
ATOM   4729  CB  THR A 303      44.917  18.848  31.934  1.00  0.00           C  
ATOM   4730  OG1 THR A 303      45.092  19.695  33.077  1.00  0.00           O  
ATOM   4731  CG2 THR A 303      46.251  18.681  31.223  1.00  0.00           C  
ATOM   4732  H   THR A 303      44.438  21.537  30.984  1.00  0.00           H  
ATOM   4733  HA  THR A 303      43.749  18.736  30.189  1.00  0.00           H  
ATOM   4734  HB  THR A 303      44.567  17.873  32.271  1.00  0.00           H  
ATOM   4735  HG1 THR A 303      45.742  19.305  33.667  1.00  0.00           H  
ATOM   4736 1HG2 THR A 303      46.976  18.240  31.907  1.00  0.00           H  
ATOM   4737 2HG2 THR A 303      46.124  18.028  30.359  1.00  0.00           H  
ATOM   4738 3HG2 THR A 303      46.611  19.654  30.892  1.00  0.00           H  
ATOM   4739  N   ASN A 304      41.996  18.827  32.387  1.00  0.00           N  
ATOM   4740  CA  ASN A 304      40.747  19.044  33.108  1.00  0.00           C  
ATOM   4741  C   ASN A 304      40.874  18.411  34.481  1.00  0.00           C  
ATOM   4742  O   ASN A 304      39.960  17.748  34.972  1.00  0.00           O  
ATOM   4743  CB  ASN A 304      39.560  18.479  32.349  1.00  0.00           C  
ATOM   4744  CG  ASN A 304      39.309  19.197  31.052  1.00  0.00           C  
ATOM   4745  OD1 ASN A 304      39.058  20.407  31.036  1.00  0.00           O  
ATOM   4746  ND2 ASN A 304      39.370  18.474  29.963  1.00  0.00           N  
ATOM   4747  H   ASN A 304      42.392  17.899  32.393  1.00  0.00           H  
ATOM   4748  HA  ASN A 304      40.580  20.119  33.194  1.00  0.00           H  
ATOM   4749 1HB  ASN A 304      39.732  17.423  32.139  1.00  0.00           H  
ATOM   4750 2HB  ASN A 304      38.666  18.549  32.968  1.00  0.00           H  
ATOM   4751 1HD2 ASN A 304      39.212  18.898  29.071  1.00  0.00           H  
ATOM   4752 2HD2 ASN A 304      39.576  17.497  30.023  1.00  0.00           H  
ATOM   4753  N   ASP A 305      42.030  18.648  35.106  1.00  0.00           N  
ATOM   4754  CA  ASP A 305      42.310  18.138  36.435  1.00  0.00           C  
ATOM   4755  C   ASP A 305      41.969  19.090  37.569  1.00  0.00           C  
ATOM   4756  O   ASP A 305      41.409  20.171  37.360  1.00  0.00           O  
ATOM   4757  CB  ASP A 305      43.791  17.762  36.533  1.00  0.00           C  
ATOM   4758  CG  ASP A 305      44.716  18.969  36.449  1.00  0.00           C  
ATOM   4759  OD1 ASP A 305      44.304  20.036  36.838  1.00  0.00           O  
ATOM   4760  OD2 ASP A 305      45.824  18.812  35.996  1.00  0.00           O  
ATOM   4761  H   ASP A 305      42.729  19.202  34.633  1.00  0.00           H  
ATOM   4762  HA  ASP A 305      41.685  17.263  36.609  1.00  0.00           H  
ATOM   4763 1HB  ASP A 305      43.974  17.248  37.477  1.00  0.00           H  
ATOM   4764 2HB  ASP A 305      44.045  17.071  35.729  1.00  0.00           H  
ATOM   4765  N   ALA A 306      42.329  18.662  38.771  1.00  0.00           N  
ATOM   4766  CA  ALA A 306      42.080  19.415  39.982  1.00  0.00           C  
ATOM   4767  C   ALA A 306      43.200  20.399  40.324  1.00  0.00           C  
ATOM   4768  O   ALA A 306      43.304  20.830  41.471  1.00  0.00           O  
ATOM   4769  CB  ALA A 306      41.879  18.448  41.149  1.00  0.00           C  
ATOM   4770  H   ALA A 306      42.796  17.769  38.833  1.00  0.00           H  
ATOM   4771  HA  ALA A 306      41.172  20.000  39.838  1.00  0.00           H  
ATOM   4772 1HB  ALA A 306      41.693  19.012  42.062  1.00  0.00           H  
ATOM   4773 2HB  ALA A 306      41.028  17.799  40.942  1.00  0.00           H  
ATOM   4774 3HB  ALA A 306      42.774  17.839  41.274  1.00  0.00           H  
ATOM   4775  N   SER A 307      44.044  20.759  39.365  1.00  0.00           N  
ATOM   4776  CA  SER A 307      45.120  21.682  39.707  1.00  0.00           C  
ATOM   4777  C   SER A 307      44.656  23.142  39.705  1.00  0.00           C  
ATOM   4778  O   SER A 307      43.520  23.444  39.341  1.00  0.00           O  
ATOM   4779  CB  SER A 307      46.269  21.509  38.733  1.00  0.00           C  
ATOM   4780  OG  SER A 307      45.911  21.947  37.451  1.00  0.00           O  
ATOM   4781  H   SER A 307      43.969  20.421  38.417  1.00  0.00           H  
ATOM   4782  HA  SER A 307      45.436  21.482  40.731  1.00  0.00           H  
ATOM   4783 1HB  SER A 307      47.132  22.073  39.086  1.00  0.00           H  
ATOM   4784 2HB  SER A 307      46.558  20.460  38.695  1.00  0.00           H  
ATOM   4785  HG  SER A 307      45.163  21.407  37.186  1.00  0.00           H  
ATOM   4786  N   LEU A 308      45.562  24.030  40.097  1.00  0.00           N  
ATOM   4787  CA  LEU A 308      45.292  25.458  40.132  1.00  0.00           C  
ATOM   4788  C   LEU A 308      45.040  25.987  38.715  1.00  0.00           C  
ATOM   4789  O   LEU A 308      44.020  26.627  38.460  1.00  0.00           O  
ATOM   4790  CB  LEU A 308      46.478  26.192  40.773  1.00  0.00           C  
ATOM   4791  CG  LEU A 308      46.478  27.704  41.107  1.00  0.00           C  
ATOM   4792  CD1 LEU A 308      46.719  28.511  39.871  1.00  0.00           C  
ATOM   4793  CD2 LEU A 308      45.175  28.113  41.782  1.00  0.00           C  
ATOM   4794  H   LEU A 308      46.476  23.695  40.371  1.00  0.00           H  
ATOM   4795  HA  LEU A 308      44.401  25.626  40.736  1.00  0.00           H  
ATOM   4796 1HB  LEU A 308      46.700  25.723  41.731  1.00  0.00           H  
ATOM   4797 2HB  LEU A 308      47.348  26.078  40.127  1.00  0.00           H  
ATOM   4798  HG  LEU A 308      47.306  27.928  41.781  1.00  0.00           H  
ATOM   4799 1HD1 LEU A 308      46.717  29.572  40.122  1.00  0.00           H  
ATOM   4800 2HD1 LEU A 308      47.686  28.243  39.444  1.00  0.00           H  
ATOM   4801 3HD1 LEU A 308      45.933  28.308  39.145  1.00  0.00           H  
ATOM   4802 1HD2 LEU A 308      45.202  29.180  42.008  1.00  0.00           H  
ATOM   4803 2HD2 LEU A 308      44.338  27.903  41.116  1.00  0.00           H  
ATOM   4804 3HD2 LEU A 308      45.052  27.551  42.708  1.00  0.00           H  
ATOM   4805  N   LEU A 309      45.962  25.709  37.796  1.00  0.00           N  
ATOM   4806  CA  LEU A 309      45.821  26.166  36.417  1.00  0.00           C  
ATOM   4807  C   LEU A 309      45.052  25.270  35.456  1.00  0.00           C  
ATOM   4808  O   LEU A 309      44.492  25.747  34.467  1.00  0.00           O  
ATOM   4809  CB  LEU A 309      47.221  26.397  35.835  1.00  0.00           C  
ATOM   4810  CG  LEU A 309      48.033  27.526  36.484  1.00  0.00           C  
ATOM   4811  CD1 LEU A 309      49.428  27.562  35.877  1.00  0.00           C  
ATOM   4812  CD2 LEU A 309      47.313  28.851  36.280  1.00  0.00           C  
ATOM   4813  H   LEU A 309      46.777  25.172  38.055  1.00  0.00           H  
ATOM   4814  HA  LEU A 309      45.249  27.093  36.416  1.00  0.00           H  
ATOM   4815 1HB  LEU A 309      47.795  25.478  35.935  1.00  0.00           H  
ATOM   4816 2HB  LEU A 309      47.123  26.628  34.775  1.00  0.00           H  
ATOM   4817  HG  LEU A 309      48.138  27.331  37.552  1.00  0.00           H  
ATOM   4818 1HD1 LEU A 309      50.005  28.364  36.338  1.00  0.00           H  
ATOM   4819 2HD1 LEU A 309      49.927  26.609  36.055  1.00  0.00           H  
ATOM   4820 3HD1 LEU A 309      49.355  27.739  34.805  1.00  0.00           H  
ATOM   4821 1HD2 LEU A 309      47.890  29.653  36.743  1.00  0.00           H  
ATOM   4822 2HD2 LEU A 309      47.208  29.048  35.213  1.00  0.00           H  
ATOM   4823 3HD2 LEU A 309      46.326  28.803  36.739  1.00  0.00           H  
ATOM   4824  N   GLN A 310      45.043  23.972  35.739  1.00  0.00           N  
ATOM   4825  CA  GLN A 310      44.584  22.967  34.787  1.00  0.00           C  
ATOM   4826  C   GLN A 310      45.388  23.136  33.520  1.00  0.00           C  
ATOM   4827  O   GLN A 310      44.847  23.171  32.420  1.00  0.00           O  
ATOM   4828  CB  GLN A 310      43.086  23.103  34.499  1.00  0.00           C  
ATOM   4829  CG  GLN A 310      42.199  22.922  35.718  1.00  0.00           C  
ATOM   4830  CD  GLN A 310      40.723  23.014  35.379  1.00  0.00           C  
ATOM   4831  OE1 GLN A 310      40.267  24.000  34.793  1.00  0.00           O  
ATOM   4832  NE2 GLN A 310      39.967  21.986  35.746  1.00  0.00           N  
ATOM   4833  H   GLN A 310      45.367  23.676  36.649  1.00  0.00           H  
ATOM   4834  HA  GLN A 310      44.742  21.981  35.222  1.00  0.00           H  
ATOM   4835 1HB  GLN A 310      42.885  24.089  34.080  1.00  0.00           H  
ATOM   4836 2HB  GLN A 310      42.790  22.364  33.754  1.00  0.00           H  
ATOM   4837 1HG  GLN A 310      42.389  21.940  36.151  1.00  0.00           H  
ATOM   4838 2HG  GLN A 310      42.432  23.701  36.444  1.00  0.00           H  
ATOM   4839 1HE2 GLN A 310      38.986  21.991  35.549  1.00  0.00           H  
ATOM   4840 2HE2 GLN A 310      40.378  21.207  36.219  1.00  0.00           H  
ATOM   4841  N   VAL A 311      46.693  23.248  33.703  1.00  0.00           N  
ATOM   4842  CA  VAL A 311      47.613  23.456  32.609  1.00  0.00           C  
ATOM   4843  C   VAL A 311      48.707  22.412  32.697  1.00  0.00           C  
ATOM   4844  O   VAL A 311      49.217  22.121  33.777  1.00  0.00           O  
ATOM   4845  CB  VAL A 311      48.222  24.870  32.663  1.00  0.00           C  
ATOM   4846  CG1 VAL A 311      49.412  24.972  31.721  1.00  0.00           C  
ATOM   4847  CG2 VAL A 311      47.164  25.904  32.311  1.00  0.00           C  
ATOM   4848  H   VAL A 311      47.055  23.186  34.645  1.00  0.00           H  
ATOM   4849  HA  VAL A 311      47.058  23.382  31.673  1.00  0.00           H  
ATOM   4850  HB  VAL A 311      48.594  25.058  33.671  1.00  0.00           H  
ATOM   4851 1HG1 VAL A 311      49.831  25.977  31.772  1.00  0.00           H  
ATOM   4852 2HG1 VAL A 311      50.172  24.248  32.014  1.00  0.00           H  
ATOM   4853 3HG1 VAL A 311      49.087  24.767  30.701  1.00  0.00           H  
ATOM   4854 1HG2 VAL A 311      47.601  26.901  32.351  1.00  0.00           H  
ATOM   4855 2HG2 VAL A 311      46.789  25.713  31.305  1.00  0.00           H  
ATOM   4856 3HG2 VAL A 311      46.341  25.840  33.023  1.00  0.00           H  
ATOM   4857  N   GLU A 312      49.072  21.861  31.554  1.00  0.00           N  
ATOM   4858  CA  GLU A 312      50.151  20.903  31.512  1.00  0.00           C  
ATOM   4859  C   GLU A 312      51.219  21.404  30.556  1.00  0.00           C  
ATOM   4860  O   GLU A 312      50.926  21.824  29.434  1.00  0.00           O  
ATOM   4861  CB  GLU A 312      49.641  19.528  31.076  1.00  0.00           C  
ATOM   4862  CG  GLU A 312      50.708  18.443  31.046  1.00  0.00           C  
ATOM   4863  CD  GLU A 312      50.163  17.096  30.660  1.00  0.00           C  
ATOM   4864  OE1 GLU A 312      48.979  16.996  30.444  1.00  0.00           O  
ATOM   4865  OE2 GLU A 312      50.931  16.166  30.582  1.00  0.00           O  
ATOM   4866  H   GLU A 312      48.599  22.105  30.696  1.00  0.00           H  
ATOM   4867  HA  GLU A 312      50.581  20.825  32.511  1.00  0.00           H  
ATOM   4868 1HB  GLU A 312      48.851  19.201  31.752  1.00  0.00           H  
ATOM   4869 2HB  GLU A 312      49.209  19.600  30.078  1.00  0.00           H  
ATOM   4870 1HG  GLU A 312      51.480  18.727  30.331  1.00  0.00           H  
ATOM   4871 2HG  GLU A 312      51.170  18.374  32.030  1.00  0.00           H  
ATOM   4872  N   GLN A 313      52.463  21.375  31.023  1.00  0.00           N  
ATOM   4873  CA  GLN A 313      53.607  21.747  30.207  1.00  0.00           C  
ATOM   4874  C   GLN A 313      54.104  20.587  29.361  1.00  0.00           C  
ATOM   4875  O   GLN A 313      54.436  19.535  29.887  1.00  0.00           O  
ATOM   4876  CB  GLN A 313      54.743  22.268  31.091  1.00  0.00           C  
ATOM   4877  CG  GLN A 313      55.962  22.746  30.321  1.00  0.00           C  
ATOM   4878  CD  GLN A 313      57.036  23.312  31.231  1.00  0.00           C  
ATOM   4879  OE1 GLN A 313      56.761  23.708  32.367  1.00  0.00           O  
ATOM   4880  NE2 GLN A 313      58.268  23.353  30.736  1.00  0.00           N  
ATOM   4881  H   GLN A 313      52.615  21.084  31.978  1.00  0.00           H  
ATOM   4882  HA  GLN A 313      53.305  22.551  29.535  1.00  0.00           H  
ATOM   4883 1HB  GLN A 313      54.381  23.099  31.697  1.00  0.00           H  
ATOM   4884 2HB  GLN A 313      55.063  21.481  31.773  1.00  0.00           H  
ATOM   4885 1HG  GLN A 313      56.386  21.904  29.774  1.00  0.00           H  
ATOM   4886 2HG  GLN A 313      55.656  23.528  29.626  1.00  0.00           H  
ATOM   4887 1HE2 GLN A 313      59.018  23.716  31.290  1.00  0.00           H  
ATOM   4888 2HE2 GLN A 313      58.446  23.021  29.810  1.00  0.00           H  
ATOM   4889  N   VAL A 314      54.150  20.776  28.050  1.00  0.00           N  
ATOM   4890  CA  VAL A 314      54.611  19.720  27.167  1.00  0.00           C  
ATOM   4891  C   VAL A 314      56.136  19.682  27.205  1.00  0.00           C  
ATOM   4892  O   VAL A 314      56.806  20.677  26.920  1.00  0.00           O  
ATOM   4893  CB  VAL A 314      54.124  19.958  25.725  1.00  0.00           C  
ATOM   4894  CG1 VAL A 314      54.681  18.893  24.792  1.00  0.00           C  
ATOM   4895  CG2 VAL A 314      52.603  19.966  25.688  1.00  0.00           C  
ATOM   4896  H   VAL A 314      53.865  21.659  27.653  1.00  0.00           H  
ATOM   4897  HA  VAL A 314      54.201  18.772  27.516  1.00  0.00           H  
ATOM   4898  HB  VAL A 314      54.502  20.919  25.378  1.00  0.00           H  
ATOM   4899 1HG1 VAL A 314      54.326  19.077  23.777  1.00  0.00           H  
ATOM   4900 2HG1 VAL A 314      55.770  18.929  24.807  1.00  0.00           H  
ATOM   4901 3HG1 VAL A 314      54.345  17.909  25.120  1.00  0.00           H  
ATOM   4902 1HG2 VAL A 314      52.266  20.136  24.666  1.00  0.00           H  
ATOM   4903 2HG2 VAL A 314      52.225  19.006  26.041  1.00  0.00           H  
ATOM   4904 3HG2 VAL A 314      52.228  20.763  26.330  1.00  0.00           H  
ATOM   4905  N   HIS A 315      56.679  18.526  27.567  1.00  0.00           N  
ATOM   4906  CA  HIS A 315      58.118  18.388  27.737  1.00  0.00           C  
ATOM   4907  C   HIS A 315      58.837  17.933  26.486  1.00  0.00           C  
ATOM   4908  O   HIS A 315      59.178  16.757  26.328  1.00  0.00           O  
ATOM   4909  CB  HIS A 315      58.411  17.439  28.893  1.00  0.00           C  
ATOM   4910  CG  HIS A 315      57.889  17.933  30.205  1.00  0.00           C  
ATOM   4911  ND1 HIS A 315      58.384  19.059  30.828  1.00  0.00           N  
ATOM   4912  CD2 HIS A 315      56.875  17.487  30.987  1.00  0.00           C  
ATOM   4913  CE1 HIS A 315      57.700  19.287  31.936  1.00  0.00           C  
ATOM   4914  NE2 HIS A 315      56.777  18.349  32.055  1.00  0.00           N  
ATOM   4915  H   HIS A 315      56.086  17.724  27.727  1.00  0.00           H  
ATOM   4916  HA  HIS A 315      58.552  19.360  27.969  1.00  0.00           H  
ATOM   4917 1HB  HIS A 315      57.965  16.466  28.688  1.00  0.00           H  
ATOM   4918 2HB  HIS A 315      59.487  17.294  28.982  1.00  0.00           H  
ATOM   4919  HD2 HIS A 315      56.253  16.611  30.803  1.00  0.00           H  
ATOM   4920  HE1 HIS A 315      57.866  20.110  32.630  1.00  0.00           H  
ATOM   4921  HE2 HIS A 315      56.106  18.273  32.806  1.00  0.00           H  
ATOM   4922  N   MET A 316      59.056  18.884  25.588  1.00  0.00           N  
ATOM   4923  CA  MET A 316      59.613  18.585  24.282  1.00  0.00           C  
ATOM   4924  C   MET A 316      60.992  17.963  24.475  1.00  0.00           C  
ATOM   4925  O   MET A 316      61.778  18.422  25.306  1.00  0.00           O  
ATOM   4926  CB  MET A 316      59.690  19.844  23.422  1.00  0.00           C  
ATOM   4927  CG  MET A 316      58.339  20.464  23.090  1.00  0.00           C  
ATOM   4928  SD  MET A 316      57.287  19.363  22.124  1.00  0.00           S  
ATOM   4929  CE  MET A 316      58.185  19.310  20.576  1.00  0.00           C  
ATOM   4930  H   MET A 316      58.829  19.842  25.817  1.00  0.00           H  
ATOM   4931  HA  MET A 316      58.945  17.891  23.773  1.00  0.00           H  
ATOM   4932 1HB  MET A 316      60.287  20.598  23.934  1.00  0.00           H  
ATOM   4933 2HB  MET A 316      60.192  19.613  22.481  1.00  0.00           H  
ATOM   4934 1HG  MET A 316      57.819  20.717  24.014  1.00  0.00           H  
ATOM   4935 2HG  MET A 316      58.490  21.382  22.523  1.00  0.00           H
[truncated: 173,017 more chars]
