# Supplementary material for: Kinetic Characterization of 100 Glycoside Hydrolase Mutants Enables the Discovery of Structural Features Correlated with Kinetic Constants
Source: PLoS One. 2016 Jan 27;11(1):e0147596. doi: 10.1371/journal.pone.0147596 (PMC4729467; doi:10.1371/journal.pone.0147596)
Supplement: S1 Code — Rosetta input files and associated scripts for generating and scoring in silico mutations to the BglB structure. (ZIP) [file pone.0147596.s001.zip › S1 Code/cid92930.conf.pdb]

COMPND    cid92930.conf.pdb 
AUTHOR    GENERATED BY OPEN BABEL 2.3.2
HETATM    1  N1  LG1 X   1      63.205  29.929  34.725  1.00  0.00           N  
HETATM    2  C1  LG1 X   1      70.021  32.055  39.642  1.00  0.00           C  
HETATM    3  C2  LG1 X   1      69.891  30.611  39.156  1.00  0.00           C  
HETATM    4  C3  LG1 X   1      68.911  32.935  39.067  1.00  0.00           C  
HETATM    5  C4  LG1 X   1      69.719  30.563  37.636  1.00  0.00           C  
HETATM    6  C5  LG1 X   1      68.418  32.633  37.660  1.00  0.00           C  
HETATM    7  C6  LG1 X   1      69.151  29.196  37.213  1.00  0.00           C  
HETATM    8  C7  LG1 X   1      66.221  31.472  37.191  1.00  0.00           C  
HETATM    9  C8  LG1 X   1      66.333  31.555  35.805  1.00  0.00           C  
HETATM   10  C9  LG1 X   1      65.077  30.893  37.748  1.00  0.00           C  
HETATM   11  C10 LG1 X   1      65.325  31.033  34.982  1.00  0.00           C  
HETATM   12  C11 LG1 X   1      64.066  30.369  36.933  1.00  0.00           C  
HETATM   13  C12 LG1 X   1      64.182  30.432  35.536  1.00  0.00           C  
HETATM   14  O1  LG1 X   1      68.996  31.565  36.946  1.00  0.00           O  
HETATM   15  O2  LG1 X   1      67.108  31.964  38.109  1.00  0.00           O  
HETATM   16  O3  LG1 X   1      70.026  32.125  41.072  1.00  0.00           O  
HETATM   17  O4  LG1 X   1      71.008  29.846  39.617  1.00  0.00           O  
HETATM   18  O5  LG1 X   1      69.395  34.300  39.098  1.00  0.00           O  
HETATM   19  O6  LG1 X   1      69.171  29.078  35.790  1.00  0.00           O  
HETATM   20  O7  LG1 X   1      63.282  30.100  33.391  1.00  0.00           O  
HETATM   21  O8  LG1 X   1      62.151  29.284  35.256  1.00  0.00           O  
HETATM   22  H1  LG1 X   1      70.999  32.445  39.332  1.00  0.00           H  
HETATM   23  H2  LG1 X   1      69.008  30.176  39.641  1.00  0.00           H  
HETATM   24  H3  LG1 X   1      68.081  32.945  39.787  1.00  0.00           H  
HETATM   25  H4  LG1 X   1      70.724  30.614  37.196  1.00  0.00           H  
HETATM   26  H5  LG1 X   1      67.875  33.369  37.063  1.00  0.00           H  
HETATM   27  H6  LG1 X   1      68.111  29.085  37.536  1.00  0.00           H  
HETATM   28  H7  LG1 X   1      69.736  28.370  37.629  1.00  0.00           H  
HETATM   29  H8  LG1 X   1      70.552  31.361  41.382  1.00  0.00           H  
HETATM   30  H9  LG1 X   1      71.806  30.133  39.136  1.00  0.00           H  
HETATM   31  H10 LG1 X   1      69.642  34.470  40.029  1.00  0.00           H  
HETATM   32  H11 LG1 X   1      68.822  29.923  35.450  1.00  0.00           H  
HETATM   33  H12 LG1 X   1      67.186  32.026  35.325  1.00  0.00           H  
HETATM   34  H13 LG1 X   1      64.971  30.845  38.831  1.00  0.00           H  
HETATM   35  H14 LG1 X   1      65.440  31.107  33.900  1.00  0.00           H  
HETATM   36  H15 LG1 X   1      63.196  29.922  37.411  1.00  0.00           H  
HETATM   37  C1  LG1 X   1      70.021  32.055  39.642  1.00  0.00           C  
HETATM   38  N1  LG1 X   1      63.205  29.929  34.725  1.00  0.00           N  
HETATM   39  O1  LG1 X   1      68.996  31.565  36.946  1.00  0.00           O  
HETATM   40  C2  LG1 X   1      69.891  30.611  39.156  1.00  0.00           C  
HETATM   41  O2  LG1 X   1      67.108  31.964  38.109  1.00  0.00           O  
HETATM   42  C3  LG1 X   1      68.911  32.935  39.067  1.00  0.00           C  
HETATM   43  O3  LG1 X   1      70.026  32.125  41.072  1.00  0.00           O  
HETATM   44  C4  LG1 X   1      69.719  30.563  37.636  1.00  0.00           C  
HETATM   45  O4  LG1 X   1      71.008  29.846  39.617  1.00  0.00           O  
HETATM   46  C5  LG1 X   1      68.418  32.633  37.660  1.00  0.00           C  
HETATM   47  O5  LG1 X   1      69.395  34.300  39.098  1.00  0.00           O  
HETATM   48  C6  LG1 X   1      69.151  29.196  37.213  1.00  0.00           C  
HETATM   49  O6  LG1 X   1      69.868  28.146  37.864  1.00  0.00           O  
HETATM   50  C7  LG1 X   1      66.221  31.472  37.191  1.00  0.00           C  
HETATM   51  O7  LG1 X   1      63.282  30.100  33.391  1.00  0.00           O  
HETATM   52  C8  LG1 X   1      66.333  31.555  35.805  1.00  0.00           C  
HETATM   53  O8  LG1 X   1      62.151  29.284  35.256  1.00  0.00           O  
HETATM   54  C9  LG1 X   1      65.077  30.893  37.748  1.00  0.00           C  
HETATM   55  C10 LG1 X   1      65.325  31.033  34.982  1.00  0.00           C  
HETATM   56  C11 LG1 X   1      64.066  30.369  36.933  1.00  0.00           C  
HETATM   57  C12 LG1 X   1      64.182  30.432  35.536  1.00  0.00           C  
HETATM   58  H1  LG1 X   1      70.999  32.445  39.332  1.00  0.00           H  
HETATM   59  H2  LG1 X   1      69.008  30.176  39.641  1.00  0.00           H  
HETATM   60  H3  LG1 X   1      68.081  32.945  39.787  1.00  0.00           H  
HETATM   61  H4  LG1 X   1      70.724  30.614  37.196  1.00  0.00           H  
HETATM   62  H5  LG1 X   1      67.875  33.369  37.063  1.00  0.00           H  
HETATM   63  H6  LG1 X   1      69.255  29.043  36.133  1.00  0.00           H  
HETATM   64  H7  LG1 X   1      68.094  29.099  37.478  1.00  0.00           H  
HETATM   65  H8  LG1 X   1      70.552  31.361  41.382  1.00  0.00           H  
HETATM   66  H9  LG1 X   1      71.806  30.133  39.136  1.00  0.00           H  
HETATM   67  H10 LG1 X   1      69.642  34.470  40.029  1.00  0.00           H  
HETATM   68  H11 LG1 X   1      70.811  28.377  37.775  1.00  0.00           H  
HETATM   69  H12 LG1 X   1      67.186  32.026  35.325  1.00  0.00           H  
HETATM   70  H13 LG1 X   1      64.971  30.845  38.831  1.00  0.00           H  
HETATM   71  H14 LG1 X   1      65.440  31.107  33.900  1.00  0.00           H  
HETATM   72  H15 LG1 X   1      63.196  29.922  37.411  1.00  0.00           H  
HETATM   73  C1  LG1 X   1      70.021  32.055  39.642  1.00  0.00           C  
HETATM   74  N1  LG1 X   1      63.205  29.929  34.725  1.00  0.00           N  
HETATM   75  O1  LG1 X   1      68.996  31.565  36.946  1.00  0.00           O  
HETATM   76  C2  LG1 X   1      69.891  30.611  39.156  1.00  0.00           C  
HETATM   77  O2  LG1 X   1      67.108  31.964  38.109  1.00  0.00           O  
HETATM   78  C3  LG1 X   1      68.911  32.935  39.067  1.00  0.00           C  
HETATM   79  O3  LG1 X   1      70.026  32.125  41.072  1.00  0.00           O  
HETATM   80  C4  LG1 X   1      69.719  30.563  37.636  1.00  0.00           C  
HETATM   81  O4  LG1 X   1      71.008  29.846  39.617  1.00  0.00           O  
HETATM   82  C5  LG1 X   1      68.418  32.633  37.660  1.00  0.00           C  
HETATM   83  O5  LG1 X   1      69.395  34.300  39.098  1.00  0.00           O  
HETATM   84  C6  LG1 X   1      69.151  29.196  37.213  1.00  0.00           C  
HETATM   85  O6  LG1 X   1      67.767  29.114  37.556  1.00  0.00           O  
HETATM   86  C7  LG1 X   1      66.221  31.472  37.191  1.00  0.00           C  
HETATM   87  O7  LG1 X   1      63.282  30.100  33.391  1.00  0.00           O  
HETATM   88  C8  LG1 X   1      66.333  31.555  35.805  1.00  0.00           C  
HETATM   89  O8  LG1 X   1      62.151  29.284  35.256  1.00  0.00           O  
HETATM   90  C9  LG1 X   1      65.077  30.893  37.748  1.00  0.00           C  
HETATM   91  C10 LG1 X   1      65.325  31.033  34.982  1.00  0.00           C  
HETATM   92  C11 LG1 X   1      64.066  30.369  36.933  1.00  0.00           C  
HETATM   93  C12 LG1 X   1      64.182  30.432  35.536  1.00  0.00           C  
HETATM   94  H1  LG1 X   1      70.999  32.445  39.332  1.00  0.00           H  
HETATM   95  H2  LG1 X   1      69.008  30.176  39.641  1.00  0.00           H  
HETATM   96  H3  LG1 X   1      68.081  32.945  39.787  1.00  0.00           H  
HETATM   97  H4  LG1 X   1      70.724  30.614  37.196  1.00  0.00           H  
HETATM   98  H5  LG1 X   1      67.875  33.369  37.063  1.00  0.00           H  
HETATM   99  H6  LG1 X   1      69.665  28.379  37.730  1.00  0.00           H  
HETATM  100  H7  LG1 X   1      69.242  29.037  36.134  1.00  0.00           H  
HETATM  101  H8  LG1 X   1      70.552  31.361  41.382  1.00  0.00           H  
HETATM  102  H9  LG1 X   1      71.806  30.133  39.136  1.00  0.00           H  
HETATM  103  H10 LG1 X   1      69.642  34.470  40.029  1.00  0.00           H  
HETATM  104  H11 LG1 X   1      67.701  29.455  38.467  1.00  0.00           H  
HETATM  105  H12 LG1 X   1      67.186  32.026  35.325  1.00  0.00           H  
HETATM  106  H13 LG1 X   1      64.971  30.845  38.831  1.00  0.00           H  
HETATM  107  H14 LG1 X   1      65.440  31.107  33.900  1.00  0.00           H  
HETATM  108  H15 LG1 X   1      63.196  29.922  37.411  1.00  0.00           H  
CONECT    1   21                                                      
CONECT    6   62                                                      
CONECT   12   36                                                      
CONECT   17   66                                                      
CONECT   19   32                                                      
CONECT   21    1                                                      
CONECT   28   48                                                      
CONECT   30   81                                                      
CONECT   32   19                                                      
CONECT   33   88                                                      
CONECT   34   90                                                      
CONECT   35   91                                                      
CONECT   36   12                                                      
CONECT   37   58                                                      
CONECT   38   89                                                      
CONECT   40   95                                                      
CONECT   42   60                                                      
CONECT   47   67                                                      
CONECT   48  100   64   28                                            
CONECT   49   68                                                      
CONECT   50   77                                                      
CONECT   55  107                                                      
CONECT   58   37                                                      
CONECT   60   42                                                      
CONECT   61   80                                                      
CONECT   62    6                                                      
CONECT   64   48                                                      
CONECT   66   17                                                      
CONECT   67   47                                                      
CONECT   68   49                                                      
CONECT   72   92                                                      
CONECT   73   78   94                                                 
CONECT   77   50                                                      
CONECT   78   83   73   96                                            
CONECT   79  101                                                      
CONECT   80   61                                                      
CONECT   81   30                                                      
CONECT   82   98                                                      
CONECT   83   78  103                                                 
CONECT   84   99                                                      
CONECT   85  104                                                      
CONECT   88   33                                                      
CONECT   89   38                                                      
CONECT   90   34                                                      
CONECT   91   35                                                      
CONECT   92   72                                                      
CONECT   94   73                                                      
CONECT   95   40                                                      
CONECT   96   78                                                      
CONECT   98   82                                                      
CONECT   99   84                                                      
CONECT  100   48                                                      
CONECT  101   79                                                      
CONECT  103   83                                                      
CONECT  104   85                                                      
CONECT  107   55                                                      
MASTER        0    0    0    0    0    0    0    0  108    0  108    0
END
