# Supplementary material for: Kinetic Characterization of 100 Glycoside Hydrolase Mutants Enables the Discovery of Structural Features Correlated with Kinetic Constants
Source: PLoS One. 2016 Jan 27;11(1):e0147596. doi: 10.1371/journal.pone.0147596 (PMC4729467; doi:10.1371/journal.pone.0147596)
Supplement: S1 Code — Rosetta input files and associated scripts for generating and scoring in silico mutations to the BglB structure. (ZIP) [file pone.0147596.s001.zip › S1 Code/command_line.bash]

rosetta_scripts.linuxgccrelease @ flags 
