# Supplementary material for: Kinetic Characterization of 100 Glycoside Hydrolase Mutants Enables the Discovery of Structural Features Correlated with Kinetic Constants
Source: PLoS One. 2016 Jan 27;11(1):e0147596. doi: 10.1371/journal.pone.0147596 (PMC4729467; doi:10.1371/journal.pone.0147596)
Supplement: S1 Code — Rosetta input files and associated scripts for generating and scoring in silico mutations to the BglB structure. (ZIP) [file pone.0147596.s001.zip › S1 Code/flags]

# options
-s bagel.pdb 
-parser::protocol repack.xml
-nstruct 100 
-extra_res_fa cid92930.params 
-enzdes::cstfile cid92930.enzdes.cst 
-overwrite 1 

# packing
-packing::ex1
-packing::ex2
-packing::ex1aro:level 6
-packing::ex2aro
-packing::extrachi_cutoff 1
-packing::use_input_sc
-packing::flip_HNQ
-packing::no_optH false
-packing::optH_MCA false

# enzdes-specific 
-jd2::ntrials 1
-enzdes::bb_min_allowed_dev 0.05
-score::weights talaris2013_cst
-jd2::enzdes_out

# memory
-run::preserve_header
-run:version
-nblist_autoupdate
-linmem_ig 10
-chemical:exclude_patches LowerDNA  UpperDNA Cterm_amidation VirtualBB ShoveBB VirtualDNAPhosphate VirtualNTerm CTermConnect sc_orbitals pro_hydroxylated_case1 pro_hydroxylated_case2 ser_phosphorylated thr_phosphorylated  tyr_phosphorylated tyr_sulfated lys_dimethylated lys_monomethylated  lys_trimethylated lys_acetylated glu_carboxylated cys_acetylated tyr_diiodinated N_acetylated C_methylamidated MethylatedProteinCterm
