# Supplementary material for: Kinetic Characterization of 100 Glycoside Hydrolase Mutants Enables the Discovery of Structural Features Correlated with Kinetic Constants
Source: PLoS One. 2016 Jan 27;11(1):e0147596. doi: 10.1371/journal.pone.0147596 (PMC4729467; doi:10.1371/journal.pone.0147596)
Supplement: S1 Code — Rosetta input files and associated scripts for generating and scoring in silico mutations to the BglB structure. (ZIP) [file pone.0147596.s001.zip › S1 Code/repack.xml]

<ROSETTASCRIPTS>
<SCOREFXNS>

<myscore weights=talaris2013_cst.wts/>

</SCOREFXNS>
<TASKOPERATIONS>

<DetectProteinLigandInterface name=repack_sphere design=0 cut1=8.0 cut2=10.0 cut3=12.0 cut4=14.0 catres_interface=1 />

</TASKOPERATIONS>
<FILTERS>
  <EnzScore name=allcst score_type=cstE scorefxn=myscore whole_pose=1 energy_cutoff=100 />
  <LigInterfaceEnergy name=ligand_interface_energy scorefxn=myscore jump_number=1 energy_cutoff=99999999 />
</FILTERS>
<MOVERS>
  # add constraints 
  <AddOrRemoveMatchCsts name=cstadd cst_instruction=add_new accept_blocks_missing_header=1 fail_on_constraints_missing=0 />

  # repack and minimize (design off!) 
  <PredesignPerturbMover name=predock trans_magnitude=0.1 trans_magnitude=1 dock_trials=1000/>

  <EnzRepackMinimize name=cst_opt cst_opt=1 minimize_rb=1 minimize_sc=1 minimize_bb=0 cycles=1 min_in_stages=0 minimize_lig=1/>

  <EnzRepackMinimize name=repack_wbb design=0 repack_only=1 scorefxn_minimize=myscore scorefxn_repack=myscore minimize_rb=1 minimize_sc=1 minimize_bb=1 cycles=1 minimize_lig=1 min_in_stages=0 backrub=0 task_operations=repack_sphere rb_min_jumps=1 />

  <ParsedProtocol name=iterate>
    <Add mover=predock/>
    <Add mover=cst_opt/>
    <Add mover=repack_wbb/>
    <Add filter=ligand_interface_energy />
  </ParsedProtocol>

  # monte carlo 
  <GenericMonteCarlo name=monte_repack mover_name=iterate filter_name=allcst 
    trials=3 sample_type=low temperature=0.6 drift=1 />

</MOVERS>
<APPLY_TO_POSE>
</APPLY_TO_POSE>
<PROTOCOLS>
  <Add mover_name=cstadd />
  <Add mover_name=monte_repack />
</PROTOCOLS>
</ROSETTASCRIPTS>
